# Supplementary material for: Global marine fish trade networks track international pathways of nutrients and contaminants
Source: Eco Environ Health. 2026 Jan 29;5(1):100218. doi: 10.1016/j.eehl.2026.100218 (PMC12914667; doi:10.1016/j.eehl.2026.100218)
Supplement: Multimedia component 2 [file mmc2.xlsx]

## Sheet: Table S1.
Table S1. List of abbreviations.
Abbreviation	Explanation
	Nutrient reference value
	Contributions to the NRV by a 100 g portion of fish fillet
	Adequate intake (for EPA+DHA)
	Essential element
	Species
	Nutrient or contaminant
	Nutrient reference value by essential element
	Number of NRVs yield by species and essential element
	Number of AIs yield of EPA+DHA by species
	Mass trade by species (frozen, chilled or fresh whole fish)
	Fillet to total weight ratio by species
	Model-predicted element concentration in fish fillet by species and element
	Trade element mass by species and element (fish fillet)
	Trade number of NRVs by species and element (fish fillet)
	Production quantity (whole body live weight; FishStatJ & FAOSTAT)
	Food imports (whole body live weight; FishStatJ)
	Food exports (whole body live weight; FishStatJ)
	Total food supply (whole body live weight; FishStatJ)
	Non-food uses (whole body live weight; FishStatJ)
	Stock variations (whole body live weight; FishStatJ)
	Import (whole body live weight; FAOSTAT)
	Export (whole body live weight; FAOSTAT)
	Feed (whole body live weight; FAOSTAT)
	Food (whole body live weight; FAOSTAT)
	Other uses (non-food) (whole body live weight; FAOSTAT)
	Residuals (whole body live weight; FAOSTAT)
	Stock variation (whole body live weight; FAOSTAT)
	Average annual ratio of the fish masses between import for direct human consumption and total import
LB, MB, UB	Subscripts for lower bound, middle bound, and upper bound values
	Population structure data by 5-year age group
	Total population by country/region
	Average requirement by essential element
	Total annual domestic requirements by essential element
	Total annual domestic exposure of mercury
	Average annual contribution of imported elements to TDRee and TEHg
	Stock
	Annual catch biomass by stock and age
	Weight at age from catch by stock
	Annual catch in numbers by stock and age
	Length at age from catch by stock
	Length to weight conversion coefficients by species
	Annual element mass yield from catch by stock, element, and total length category
	Model-predicted element concentrations by species/stock, element, and total length category
	Annual total element mass yield from catch by stock and element

## Sheet: Table S2a.
Table S2a. Summary of ranges of parameters for the predictive models (unstandardised).
Species	Element	Ocean basin	n	Total length (cm)	Fat conten (%)	Temperature (°C)	Salinity (psu)
Atlantic cod	Ca	Barents Sea	125	41.5-94.5	NA	1.54-8.11	33.97-34.95
Atlantic cod	Ca	North Sea	50	36-97	NA	7.47-8.62	34.61-35.08
Atlantic cod	Ca	Norwegian Sea	11	58.5-81	NA	9.83-9.83	33.15-33.15
Atlantic cod	Fe	Barents Sea	1750	35-117	NA	1.22-8.11	33.97-35.05
Atlantic cod	Fe	North Atlantic Sea	32	53-78.5	NA	6.83-7.21	35.25-35.26
Atlantic cod	Fe	North Sea	1046	29-102	NA	6.19-12.34	33.12-35.27
Atlantic cod	Fe	Norwegian Sea	583	37.5-124	NA	3.22-11.85	33.15-34.99
Atlantic cod	Fe	Skagerrak	115	33-81	NA	4.44-7.98	31.71-34.37
Atlantic cod	Hg	Barents Sea	1750	35-117	NA	1.22-8.11	33.97-35.05
Atlantic cod	Hg	North Atlantic Sea	32	53-78.5	NA	6.83-7.21	35.25-35.26
Atlantic cod	Hg	North Sea	1046	29-102	NA	6.19-12.34	33.12-35.27
Atlantic cod	Hg	Norwegian Sea	583	37.5-124	NA	3.22-11.85	33.15-34.99
Atlantic cod	Hg	Skagerrak	115	33-81	NA	4.44-7.98	31.71-34.37
Atlantic cod	I	Barents Sea	197	41.5-94.5	NA	1.54-8.11	33.97-34.99
Atlantic cod	I	North Sea	140	36-97	NA	7.47-11.9	34.61-35.27
Atlantic cod	I	Norwegian Sea	33	51-81	NA	3.59-10.54	33.15-34.99
Atlantic cod	Se	Barents Sea	1750	35-117	NA	1.22-8.11	33.97-35.05
Atlantic cod	Se	North Atlantic Sea	32	53-78.5	NA	6.83-7.21	35.25-35.26
Atlantic cod	Se	North Sea	1046	29-102	NA	6.19-12.34	33.12-35.27
Atlantic cod	Se	Norwegian Sea	583	37.5-124	NA	3.22-11.85	33.15-34.99
Atlantic cod	Se	Skagerrak	115	33-81	NA	4.44-7.98	31.71-34.37
Atlantic cod	Zn	Barents Sea	1750	35-117	NA	1.22-8.11	33.97-35.05
Atlantic cod	Zn	North Atlantic Sea	32	53-78.5	NA	6.83-7.21	35.25-35.26
Atlantic cod	Zn	North Sea	1046	29-102	NA	6.19-12.34	33.12-35.27
Atlantic cod	Zn	Norwegian Sea	583	37.5-124	NA	3.22-11.85	33.15-34.99
Atlantic cod	Zn	Skagerrak	115	33-81	NA	4.44-7.98	31.71-34.37
Atlantic herring	Ca	North Sea	73	21.5-32	1-20	11.16-13.99	34.74-35.18
Atlantic herring	Ca	Norwegian Sea	48	30-37.5	2.5-15	6.39-6.44	34.38-34.53
Atlantic herring	Fe	North Sea	291	21-35.5	1-29	6.81-13.99	34.18-35.24
Atlantic herring	Fe	Norwegian Sea	801	23-38	1.35-27	2.86-8.82	33.73-35.1
Atlantic herring	Hg	North Sea	291	21-35.5	1-29	6.81-13.99	34.18-35.24
Atlantic herring	Hg	Norwegian Sea	801	23-38	1.35-27	2.86-8.82	33.73-35.1
Atlantic herring	I	North Sea	91	21.5-35.5	1-20	6.81-13.99	34.18-35.18
Atlantic herring	I	Norwegian Sea	226	30-37.5	2.5-22	5.62-7.6	33.73-34.95
Atlantic herring	Se	North Sea	291	21-35.5	1-29	6.81-13.99	34.18-35.24
Atlantic herring	Se	Norwegian Sea	801	23-38	1.35-27	2.86-8.82	33.73-35.1
Atlantic herring	Zn	North Sea	291	21-35.5	1-29	6.81-13.99	34.18-35.24
Atlantic herring	Zn	Norwegian Sea	801	23-38	1.35-27	2.86-8.82	33.73-35.1
Atlantic mackerel	Ca	Barents Sea	50	34.5-40.5	15.8-32	7.46-8.67	34.49-34.97
Atlantic mackerel	Ca	North Sea	25	29.5-36.5	10-26	12.65-12.65	32.93-32.93
Atlantic mackerel	Ca	Norwegian Sea	97	32-40	17.6-35	5.48-10.91	34.41-35
Atlantic mackerel	Ca	Skagerrak	25	26.5-42	1.7-18.6	14.7-14.7	31.82-31.82
Atlantic mackerel	Fe	Barents Sea	55	34.5-40.5	6.6-32	7.06-8.67	34.49-34.97
Atlantic mackerel	Fe	North Atlantic Sea	209	26-43	1.2-32	7.41-11.41	35.14-35.41
Atlantic mackerel	Fe	North Sea	1072	19-43.5	1.2-38.6	7.14-14.14	32.78-35.31
Atlantic mackerel	Fe	Norwegian Sea	572	29-43	1.8-39	5.48-11.35	33.79-35.22
Atlantic mackerel	Fe	Skagerrak	308	25-45	1.4-28	6.99-17.04	31.82-34.86
Atlantic mackerel	Hg	Barents Sea	55	34.5-40.5	6.6-32	7.06-8.67	34.49-34.97
Atlantic mackerel	Hg	North Atlantic Sea	209	26-43	1.2-32	7.41-11.41	35.14-35.41
Atlantic mackerel	Hg	North Sea	1072	19-43.5	1.2-38.6	7.14-14.14	32.78-35.31
Atlantic mackerel	Hg	Norwegian Sea	582	29-43	1.8-39	5.48-11.35	33.79-35.22
Atlantic mackerel	Hg	Skagerrak	308	25-45	1.4-28	6.99-17.04	31.82-34.86
Atlantic mackerel	I	Barents Sea	50	34.5-40.5	15.8-32	7.46-8.67	34.49-34.97
Atlantic mackerel	I	North Atlantic Sea	50	26-42	5.2-32	7.41-11.41	35.14-35.28
Atlantic mackerel	I	North Sea	149	29.5-39	10-34	10.2-12.65	32.93-35.12
Atlantic mackerel	I	Norwegian Sea	277	29-40	9.5-35	5.48-11.35	34.41-35.22
Atlantic mackerel	I	Skagerrak	25	26.5-42	1.7-18.6	14.7-14.7	31.82-31.82
Atlantic mackerel	Se	Barents Sea	55	34.5-40.5	6.6-32	7.06-8.67	34.49-34.97
Atlantic mackerel	Se	North Atlantic Sea	209	26-43	1.2-32	7.41-11.41	35.14-35.41
Atlantic mackerel	Se	North Sea	1072	19-43.5	1.2-38.6	7.14-14.14	32.78-35.31
Atlantic mackerel	Se	Norwegian Sea	582	29-43	1.8-39	5.48-11.35	33.79-35.22
Atlantic mackerel	Se	Skagerrak	308	25-45	1.4-28	6.99-17.04	31.82-34.86
Atlantic mackerel	Zn	Barents Sea	55	34.5-40.5	6.6-32	7.06-8.67	34.49-34.97
Atlantic mackerel	Zn	North Atlantic Sea	209	26-43	1.2-32	7.41-11.41	35.14-35.41
Atlantic mackerel	Zn	North Sea	1072	19-43.5	1.2-38.6	7.14-14.14	32.78-35.31
Atlantic mackerel	Zn	Norwegian Sea	582	29-43	1.8-39	5.48-11.35	33.79-35.22
Atlantic mackerel	Zn	Skagerrak	308	25-45	1.4-28	6.99-17.04	31.82-34.86
Greenland halibut	Ca	Barents Sea	199	48.5-84.5	0.67-16.6	1.58-5.85	34.47-34.95
Greenland halibut	Ca	Norwegian Sea	75	54.5-83	0.91-18.34	3-5.5	34.92-34.98
Greenland halibut	Fe	Barents Sea	760	48-92.5	0.64-23.1	-0.08-5.97	34.47-35.03
Greenland halibut	Fe	Norwegian Sea	1630	41-91	0.4-21.5	2.41-6.34	34.92-35.13
Greenland halibut	Hg	Barents Sea	760	48-92.5	0.64-23.1	-0.08-5.97	34.47-35.03
Greenland halibut	Hg	Norwegian Sea	1631	41-91	0.4-21.5	2.41-6.34	34.92-35.13
Greenland halibut	I	Barents Sea	199	48.5-84.5	0.67-16.6	1.58-5.85	34.47-34.95
Greenland halibut	I	Norwegian Sea	85	54-83	0.91-20	3-6.2	34.92-35.13
Greenland halibut	Se	Barents Sea	760	48-92.5	0.64-23.1	-0.08-5.97	34.47-35.03
Greenland halibut	Se	Norwegian Sea	1631	41-91	0.4-21.5	2.41-6.34	34.92-35.13
Greenland halibut	Zn	Barents Sea	760	48-92.5	0.64-23.1	-0.08-5.97	34.47-35.03
Greenland halibut	Zn	Norwegian Sea	1630	41-91	0.4-21.5	2.41-6.34	34.92-35.13
Haddock	Fe	Barents Sea	631	30.5-83	NA	-0.46-8.7	34.25-35.06
Haddock	Fe	North Atlantic Sea	49	38-74	NA	7.6-11.79	35.23-35.27
Haddock	Fe	North Sea	275	18.5-72	NA	6.19-12.4	34.42-35.27
Haddock	Fe	Norwegian Sea	391	35.5-71	NA	5.74-11.5	33.41-35.15
Haddock	Fe	Skagerrak	65	29-64	NA	4.84-8.64	31.76-35.07
Haddock	Hg	Barents Sea	631	30.5-83	NA	-0.46-8.7	34.25-35.06
Haddock	Hg	North Atlantic Sea	49	38-74	NA	7.6-11.79	35.23-35.27
Haddock	Hg	North Sea	275	18.5-72	NA	6.19-12.4	34.42-35.27
Haddock	Hg	Norwegian Sea	391	35.5-71	NA	5.74-11.5	33.41-35.15
Haddock	Hg	Skagerrak	65	29-64	NA	4.84-8.64	31.76-35.07
Haddock	I	Barents Sea	32	40.5-57.5	NA	2.62-4.73	34.95-34.98
Haddock	I	Norwegian Sea	33	50.5-58.5	NA	5.74-7.17	34.33-35.06
Haddock	Se	Barents Sea	631	30.5-83	NA	-0.46-8.7	34.25-35.06
Haddock	Se	North Atlantic Sea	49	38-74	NA	7.6-11.79	35.23-35.27
Haddock	Se	North Sea	275	18.5-72	NA	6.19-12.4	34.42-35.27
Haddock	Se	Norwegian Sea	391	35.5-71	NA	5.74-11.5	33.41-35.15
Haddock	Se	Skagerrak	65	29-64	NA	4.84-8.64	31.76-35.07
Haddock	Zn	Barents Sea	631	30.5-83	NA	-0.46-8.7	34.25-35.06
Haddock	Zn	North Atlantic Sea	49	38-74	NA	7.6-11.79	35.23-35.27
Haddock	Zn	North Sea	275	18.5-72	NA	6.19-12.4	34.42-35.27
Haddock	Zn	Norwegian Sea	391	35.5-71	NA	5.74-11.5	33.41-35.15
Haddock	Zn	Skagerrak	65	29-64	NA	4.84-8.64	31.76-35.07

## Sheet: Table S2b.
Table S2b. Summary of the output coefficients / effect sizes (mean ± 1 SD) from the predictive models (unstandardised).
Species	Element	Total length	Fat content	Temperature	Salinity	Barents Sea	Norwegian Sea	North Sea	North Atlantic Sea	Skagerrak
Atlantic cod	Ca	-0.0083±0.0019		0.0245±0.0141	0.243±0.0768	-5.8791±2.6569	-5.5112±2.5904	-6.1456±2.7124
Atlantic cod	Fe	-0.0012±0.0003		-0.0212±0.0019	0.0732±0.0084	-2.1841±0.2918	-2.1168±0.2878	-2.1619±0.2929	-2.2425±0.2989	-1.9756±0.2777
Atlantic cod	Hg	0.0093±0.0003		0.0331±0.0022	-0.0606±0.0099	-0.1465±0.3448	0.0317±0.3401	0.192±0.3461	0.2489±0.3532	0.3577±0.3282
Atlantic cod	I	-0.002±0.0021		-0.0141±0.0109	0.0424±0.0599	-1.078±2.1048	-0.7798±2.0862	-1.3885±2.1442
Atlantic cod	Se	0.0001±0.0001		0.0036±0.001	-0.0295±0.0044	0.3774±0.1532	0.3864±0.1511	0.4306±0.1537	0.4549±0.1569	0.5012±0.1458
Atlantic cod	Zn	0.0007±0.0002		-0.0019±0.0012	0.0049±0.0053	0.3605±0.1832	0.356±0.1807	0.3512±0.1839	0.3942±0.1876	0.3553±0.1743
Atlantic herring	Ca	0.0015±0.0058	-0.0028±0.0031		-0.3278±0.0685		14.0309±2.4125	14.1649±2.4359
Atlantic herring	Fe	0.0065±0.0011	-0.0033±0.0005	0.003±0.0018	-0.0612±0.007		3.01±0.2509	2.9609±0.2525
Atlantic herring	Hg	0.0664±0.0027	-0.0063±0.0012	0.0081±0.0044	-0.0527±0.017		-1.6989±0.6076	-1.4224±0.6115
Atlantic herring	I	-0.0051±0.0063	-0.0042±0.003	-0.0577±0.0086	0.0189±0.0281		-0.887±1.0101	-0.6246±1.0148
Atlantic herring	Se	-0.0042±0.0015	-0.0014±0.0007	-0.0053±0.0025	0.0385±0.0094		-1.437±0.3377	-1.5305±0.3398
Atlantic herring	Zn	-0.0031±0.0014	-0.0076±0.0006	-0.0212±0.0023	-0.0244±0.0089		1.9711±0.3208	2.068±0.3228
Atlantic mackerel	Ca	0.0098±0.0102	-0.0128±0.0065		0.1326±0.1139	-2.5575±3.9127	-2.5648±3.9063	-2.3324±3.7184		-2.2322±3.5969
Atlantic mackerel	Fe	0.0072±0.0005	-0.0057±0.0003	0.0016±0.0011	0.0418±0.0032	-0.6359±0.1189	-0.6183±0.1187	-0.6364±0.1196	-0.5701±0.1221	-0.6038±0.1175
Atlantic mackerel	Hg	0.0351±0.0011	-0.0073±0.0006	0.016±0.0025	0.0051±0.007	-2.8477±0.2642	-2.8564±0.2638	-2.8316±0.2651	-2.7845±0.2712	-2.7622±0.2606
Atlantic mackerel	I	0.0063±0.0037	0.005±0.0018	-0.0451±0.0054	0.01±0.021	-0.9503±0.7552	-0.9322±0.756	-0.8704±0.754	-0.9281±0.7676	-0.396±0.717
Atlantic mackerel	Se	0±0.0005	-0.0028±0.0003	0.0109±0.0012	0.0215±0.0032	-1.0946±0.1214	-1.0753±0.1212	-1.0815±0.1218	-1.0899±0.1246	-1.1159±0.1197
Atlantic mackerel	Zn	0.0002±0.0006	-0.0045±0.0003	-0.0026±0.0013	0.0247±0.0037	0.0298±0.1393	0.0472±0.1391	0.0386±0.1398	0.0863±0.143	0.0775±0.1374
Greenland halibut	Ca	-0.004±0.0013	-0.0096±0.0029	0.0085±0.0087	0.1339±0.0616	-2.6076±2.171	-2.5732±2.1866
Greenland halibut	Fe	0.0011±0.0006	0.0011±0.0015	0.0044±0.0044	0.4167±0.048	-14.7329±1.6672	-14.7142±1.6743
Greenland halibut	Hg	0.0195±0.0009	-0.0217±0.0021	-0.0576±0.0064	0.9764±0.0692	-35.9084±2.4069	-35.7972±2.4173
Greenland halibut	I	0.0032±0.0012	-0.014±0.0027	0.0031±0.0077	0.3706±0.0539	-14.0587±1.898	-14.1944±1.9139
Greenland halibut	Se	0.0049±0.0005	0.0179±0.0011	-0.023±0.0035	0.3272±0.0375	-12.218±1.3054	-12.2264±1.311
Greenland halibut	Zn	0.0024±0.0002	0.0095±0.0005	-0.0048±0.0015	0.0031±0.0162	0.1185±0.5638	0.1146±0.5663
Haddock	Fe	-0.0048±0.0006		-0.0077±0.0028	0.0074±0.0138	0.2083±0.4879	0.1421±0.4891	0.1252±0.4955	0.0415±0.5019	0.1406±0.4884
Haddock	Hg	0.0099±0.0007		0.0008±0.0033	0.0673±0.0164	-4.3909±0.5816	-4.1661±0.5829	-3.963±0.5907	-3.9847±0.5983	-3.8884±0.5821
Haddock	I	0.0543±0.0106		0.1979±0.0625	0.5095±0.1928	-20.9246±7.0014	-21.4326±7.0874
Haddock	Se	-0.0022±0.0003		-0.0015±0.0014	-0.0321±0.007	0.717±0.2483	0.7795±0.2489	0.8024±0.2522	0.7919±0.2555	0.9421±0.2486
Haddock	Zn	0.0002±0.0002		-0.0023±0.0009	-0.0001±0.0044	0.526±0.1564	0.4965±0.1568	0.5026±0.1589	0.5393±0.1609	0.4943±0.1566

## Sheet: Table S3a.
Table S3a. Range of predictor values for model prediction of element concentrations presented in Fig. 1.
Species	Element	Total length range (cm)	Fat content (%)	Ocean basin	Temperature (°C)	Salinity (psu)
Atlantic cod	Ca	41.5-94.5	NA	Barents Sea	3.54111	34.6298
Atlantic cod	Ca	36-97	NA	North Sea	8.33199	34.9206
Atlantic cod	Ca	58.5-81	NA	Norwegian Sea	9.829	33.15
Atlantic cod	Fe	35-117	NA	Barents Sea	4.00089	34.8229
Atlantic cod	Fe	53-78.5	NA	North Atlantic Sea	7.06363	35.2538
Atlantic cod	Fe	29-102	NA	North Sea	8.77332	34.8694
Atlantic cod	Fe	37.5-124	NA	Norwegian Sea	7.05264	34.2858
Atlantic cod	Fe	33-81	NA	Skagerrak	6.35317	32.9779
Atlantic cod	Hg	35-117	NA	Barents Sea	4.00089	34.8229
Atlantic cod	Hg	53-78.5	NA	North Atlantic Sea	7.06363	35.2538
Atlantic cod	Hg	29-102	NA	North Sea	8.77332	34.8694
Atlantic cod	Hg	37.5-124	NA	Norwegian Sea	7.05264	34.2858
Atlantic cod	Hg	33-81	NA	Skagerrak	6.35317	32.9779
Atlantic cod	I	41.5-94.5	NA	Barents Sea	3.72174	34.7148
Atlantic cod	I	36-97	NA	North Sea	9.20185	34.9354
Atlantic cod	I	51-81	NA	Norwegian Sea	7.98573	34.0683
Atlantic cod	Se	35-117	NA	Barents Sea	4.00089	34.8229
Atlantic cod	Se	53-78.5	NA	North Atlantic Sea	7.06363	35.2538
Atlantic cod	Se	29-102	NA	North Sea	8.77332	34.8694
Atlantic cod	Se	37.5-124	NA	Norwegian Sea	7.05264	34.2858
Atlantic cod	Se	33-81	NA	Skagerrak	6.35317	32.9779
Atlantic cod	Zn	35-117	NA	Barents Sea	4.00089	34.8229
Atlantic cod	Zn	53-78.5	NA	North Atlantic Sea	7.06363	35.2538
Atlantic cod	Zn	29-102	NA	North Sea	8.77332	34.8694
Atlantic cod	Zn	37.5-124	NA	Norwegian Sea	7.05264	34.2858
Atlantic cod	Zn	33-81	NA	Skagerrak	6.35317	32.9779
Haddock	Fe	30.5-83	NA	Barents Sea	3.88762	34.8294
Haddock	Fe	38-74	NA	North Atlantic Sea	9.89827	35.2522
Haddock	Fe	18.5-72	NA	North Sea	8.35179	35.0298
Haddock	Fe	35.5-71	NA	Norwegian Sea	8.31611	34.5265
Haddock	Fe	29-64	NA	Skagerrak	7.65594	34.4997
Haddock	Hg	30.5-83	NA	Barents Sea	3.88762	34.8294
Haddock	Hg	38-74	NA	North Atlantic Sea	9.89827	35.2522
Haddock	Hg	18.5-72	NA	North Sea	8.35179	35.0298
Haddock	Hg	35.5-71	NA	Norwegian Sea	8.31611	34.5265
Haddock	Hg	29-64	NA	Skagerrak	7.65594	34.4997
Haddock	I	40.5-57.5	NA	Barents Sea	3.83578	34.9653
Haddock	I	50.5-58.5	NA	Norwegian Sea	6.64623	34.8117
Haddock	Se	30.5-83	NA	Barents Sea	3.88762	34.8294
Haddock	Se	38-74	NA	North Atlantic Sea	9.89827	35.2522
Haddock	Se	18.5-72	NA	North Sea	8.35179	35.0298
Haddock	Se	35.5-71	NA	Norwegian Sea	8.31611	34.5265
Haddock	Se	29-64	NA	Skagerrak	7.65594	34.4997
Haddock	Zn	30.5-83	NA	Barents Sea	3.88762	34.8294
Haddock	Zn	38-74	NA	North Atlantic Sea	9.89827	35.2522
Haddock	Zn	18.5-72	NA	North Sea	8.35179	35.0298
Haddock	Zn	35.5-71	NA	Norwegian Sea	8.31611	34.5265
Haddock	Zn	29-64	NA	Skagerrak	7.65594	34.4997
Greenland halibut	Ca	48.5-84.5	10.156	Barents Sea	3.57498	34.7226
Greenland halibut	Ca	54.5-83	10.2151	Norwegian Sea	3.9923	34.9533
Greenland halibut	Fe	48-92.5	10.2598	Barents Sea	3.87918	34.8687
Greenland halibut	Fe	41-91	10.6397	Norwegian Sea	4.84991	35.0387
Greenland halibut	Hg	48-92.5	10.2598	Barents Sea	3.87918	34.8687
Greenland halibut	Hg	41-91	10.6368	Norwegian Sea	4.8501	35.0387
Greenland halibut	I	48.5-84.5	10.156	Barents Sea	3.57498	34.7226
Greenland halibut	I	54-83	10.718	Norwegian Sea	4.23267	34.9734
Greenland halibut	Se	48-92.5	10.2598	Barents Sea	3.87918	34.8687
Greenland halibut	Se	41-91	10.6368	Norwegian Sea	4.8501	35.0387
Greenland halibut	Zn	48-92.5	10.2598	Barents Sea	3.87918	34.8687
Greenland halibut	Zn	41-91	10.6397	Norwegian Sea	4.84991	35.0387
Atlantic herring	Ca	21.5-32	12.3562	North Sea	12.3959	35.0237
Atlantic herring	Ca	30-37.5	10.4708	Norwegian Sea	6.41235	34.4612
Atlantic herring	Fe	21-35.5	12.2341	North Sea	10.5034	35.057
Atlantic herring	Fe	23-38	12.5255	Norwegian Sea	6.86149	34.6488
Atlantic herring	Hg	21-35.5	12.2341	North Sea	10.5034	35.057
Atlantic herring	Hg	23-38	12.5255	Norwegian Sea	6.86149	34.6488
Atlantic herring	I	21.5-35.5	11.0462	North Sea	11.2919	34.856
Atlantic herring	I	30-37.5	13.5819	Norwegian Sea	6.4443	34.4987
Atlantic herring	Se	21-35.5	12.2341	North Sea	10.5034	35.057
Atlantic herring	Se	23-38	12.5255	Norwegian Sea	6.86149	34.6488
Atlantic herring	Zn	21-35.5	12.2341	North Sea	10.5034	35.057
Atlantic herring	Zn	23-38	12.5255	Norwegian Sea	6.86149	34.6488
Atlantic mackerel	Ca	34.5-40.5	24.918	Barents Sea	8.06455	34.733
Atlantic mackerel	Ca	29.5-36.5	16.1667	North Sea	12.646	32.934
Atlantic mackerel	Ca	32-40	27.1355	Norwegian Sea	8.70764	34.6865
Atlantic mackerel	Ca	26.5-42	9.912	Skagerrak	14.705	31.825
Atlantic mackerel	Fe	34.5-40.5	24.2764	Barents Sea	7.97341	34.7317
Atlantic mackerel	Fe	26-43	10.9569	North Atlantic Sea	9.4138	35.3255
Atlantic mackerel	Fe	19-43.5	20.2804	North Sea	10.5245	34.755
Atlantic mackerel	Fe	29-43	24.5263	Norwegian Sea	8.57084	34.816
Atlantic mackerel	Fe	25-45	12.0757	Skagerrak	11.4765	33.4868
Atlantic mackerel	Hg	34.5-40.5	24.2764	Barents Sea	7.97341	34.7317
Atlantic mackerel	Hg	26-43	10.9569	North Atlantic Sea	9.4138	35.3255
Atlantic mackerel	Hg	19-43.5	20.2804	North Sea	10.5245	34.755
Atlantic mackerel	Hg	29-43	24.5054	Norwegian Sea	8.60837	34.8184
Atlantic mackerel	Hg	25-45	12.0757	Skagerrak	11.4765	33.4868
Atlantic mackerel	I	34.5-40.5	24.918	Barents Sea	8.06455	34.733
Atlantic mackerel	I	26-42	18.34	North Atlantic Sea	9.4078	35.2095
Atlantic mackerel	I	29.5-39	25.8054	North Sea	11.1493	34.6018
Atlantic mackerel	I	29-40	26.1861	Norwegian Sea	9.1785	34.9005
Atlantic mackerel	I	26.5-42	9.912	Skagerrak	14.705	31.825
Atlantic mackerel	Se	34.5-40.5	24.2764	Barents Sea	7.97341	34.7317
Atlantic mackerel	Se	26-43	10.9569	North Atlantic Sea	9.4138	35.3255
Atlantic mackerel	Se	19-43.5	20.2804	North Sea	10.5245	34.755
Atlantic mackerel	Se	29-43	24.5054	Norwegian Sea	8.60837	34.8184
Atlantic mackerel	Se	25-45	12.0757	Skagerrak	11.4765	33.4868
Atlantic mackerel	Zn	34.5-40.5	24.2764	Barents Sea	7.97341	34.7317
Atlantic mackerel	Zn	26-43	10.9569	North Atlantic Sea	9.4138	35.3255
Atlantic mackerel	Zn	19-43.5	20.2804	North Sea	10.5245	34.755
Atlantic mackerel	Zn	29-43	24.5054	Norwegian Sea	8.60837	34.8184
Atlantic mackerel	Zn	25-45	12.0757	Skagerrak	11.4765	33.4868

## Sheet: Table S3b.
Table S3b. Concentrations of nutrients and contaminants in wet weight from published sources.
Species	Nutrient/Contaminant	Concentration	Unit	Source	Note
Haddock	Ca	11	mg/100g	https://www.nutritionvalue.org/Fish%2C_raw%2C_haddock_nutritional_value.html?size=100+g	raw fish (assumed to be fresh and unprocessed)
Atlantic cod	EPA+DHA	229	mg/100g	https://sjomatdata.hi.no/#seafood/11804/3	mean of median values from 2010, 2020, 2021, and 2022
Haddock	EPA+DHA	0.2	g/100g	https://thepaleodiet.com/omega-3-fatty-acid-content-of-fish-and-seafood/
Atlantic mackerel	EPA+DHA	39.4714	mg/g	https://doi.org/10.1016/j.envres.2024.119021	mean of the predicted mean values of all sea regions during summer-autumn
Greenland halibut	EPA+DHA	7.47221	mg/g	https://doi.org/10.1016/j.envres.2024.119021	mean of the predicted mean values of all sea regions during summer-autumn
Atlantic herring	EPA+DHA	23.9774	mg/g	https://doi.org/10.1016/j.envres.2024.119021	mean of the predicted mean values of all sea regions during summer-autumn
Atlantic mackerel	Dioxin+dl-PCBs	0.853247	pg TEQ/g	https://doi.org/10.1016/j.jhazmat.2023.131758	model-predicted mean; 1234678-HpCDD, 1234678-HpCDF, 1234789-HpCDF, 123478-HxCDD, 123789-HxCDD, 123789-HxCDF, OCDD and OCDF are included in sums of dioxins and sum of dioxins and DL-PCBs
Haddock	Dioxin+dl-PCBs	0.0375835	pg TEQ/g	https://doi.org/10.1016/j.jhazmat.2023.131758	model-predicted mean; 1234678-HpCDD, 1234678-HpCDF, 1234789-HpCDF, 123478-HxCDD, 123789-HxCDD, 123789-HxCDF, OCDD and OCDF are included in sums of dioxins and sum of dioxins and DL-PCBs
Atlantic cod	Dioxin+dl-PCBs	0.0351787	pg TEQ/g	https://doi.org/10.1016/j.jhazmat.2023.131758	model-predicted mean; 1234678-HpCDD, 1234678-HpCDF, 1234789-HpCDF, 123478-HxCDD, 123789-HxCDD, 123789-HxCDF, OCDD and OCDF are included in sums of dioxins and sum of dioxins and DL-PCBs
Greenland halibut	Dioxin+dl-PCBs	3.394	pg TEQ/g	https://doi.org/10.1016/j.jhazmat.2023.131758	model-predicted mean; 1234678-HpCDD, 1234678-HpCDF, 1234789-HpCDF, 123478-HxCDD, 123789-HxCDD, 123789-HxCDF, OCDD and OCDF are included in sums of dioxins and sum of dioxins and DL-PCBs
Atlantic herring	Dioxin+dl-PCBs	0.897016	pg TEQ/g	https://doi.org/10.1016/j.jhazmat.2023.131758	model-predicted mean; 1234678-HpCDD, 1234678-HpCDF, 1234789-HpCDF, 123478-HxCDD, 123789-HxCDD, 123789-HxCDF, OCDD and OCDF are included in sums of dioxins and sum of dioxins and DL-PCBs
Atlantic mackerel	I	0.224792	mg/kg	https://doi.org/10.1016/j.scitotenv.2025.178748	model-predicted geometric mean concentrations
Atlantic mackerel	Se	0.520029	mg/kg	https://doi.org/10.1016/j.scitotenv.2025.178749	model-predicted geometric mean concentrations
Atlantic mackerel	Ca	122.818	mg/kg	https://doi.org/10.1016/j.scitotenv.2025.178750	model-predicted geometric mean concentrations
Atlantic mackerel	Fe	9.51011	mg/kg	https://doi.org/10.1016/j.scitotenv.2025.178751	model-predicted geometric mean concentrations
Atlantic mackerel	Zn	6.32075	mg/kg	https://doi.org/10.1016/j.scitotenv.2025.178752	model-predicted geometric mean concentrations
Atlantic mackerel	Hg	0.0372678	mg/kg	https://doi.org/10.1016/j.scitotenv.2025.178753	model-predicted geometric mean concentrations
Haddock	I	2.28181	mg/kg	https://doi.org/10.1016/j.scitotenv.2025.178754	model-predicted geometric mean concentrations
Haddock	Se	0.332902	mg/kg	https://doi.org/10.1016/j.scitotenv.2025.178755	model-predicted geometric mean concentrations
Haddock	Fe	1.34013	mg/kg	https://doi.org/10.1016/j.scitotenv.2025.178756	model-predicted geometric mean concentrations
Haddock	Zn	3.18643	mg/kg	https://doi.org/10.1016/j.scitotenv.2025.178757	model-predicted geometric mean concentrations
Haddock	Hg	0.0442999	mg/kg	https://doi.org/10.1016/j.scitotenv.2025.178758	model-predicted geometric mean concentrations
Atlantic cod	I	1.23295	mg/kg	https://doi.org/10.1016/j.scitotenv.2025.178759	model-predicted geometric mean concentrations
Atlantic cod	Se	0.255224	mg/kg	https://doi.org/10.1016/j.scitotenv.2025.178760	model-predicted geometric mean concentrations
Atlantic cod	Ca	127.103	mg/kg	https://doi.org/10.1016/j.scitotenv.2025.178761	model-predicted geometric mean concentrations
Atlantic cod	Fe	1.5061	mg/kg	https://doi.org/10.1016/j.scitotenv.2025.178762	model-predicted geometric mean concentrations
Atlantic cod	Zn	3.66744	mg/kg	https://doi.org/10.1016/j.scitotenv.2025.178763	model-predicted geometric mean concentrations
Atlantic cod	Hg	0.050514	mg/kg	https://doi.org/10.1016/j.scitotenv.2025.178764	model-predicted geometric mean concentrations
Greenland halibut	I	0.0753348	mg/kg	https://doi.org/10.1016/j.scitotenv.2025.178765	model-predicted geometric mean concentrations
Greenland halibut	Se	0.420974	mg/kg	https://doi.org/10.1016/j.scitotenv.2025.178766	model-predicted geometric mean concentrations
Greenland halibut	Ca	53.447	mg/kg	https://doi.org/10.1016/j.scitotenv.2025.178767	model-predicted geometric mean concentrations
Greenland halibut	Fe	0.909433	mg/kg	https://doi.org/10.1016/j.scitotenv.2025.178768	model-predicted geometric mean concentrations
Greenland halibut	Zn	2.85479	mg/kg	https://doi.org/10.1016/j.scitotenv.2025.178769	model-predicted geometric mean concentrations
Greenland halibut	Hg	0.129175	mg/kg	https://doi.org/10.1016/j.scitotenv.2025.178770	model-predicted geometric mean concentrations
Atlantic herring	I	0.149493	mg/kg	https://doi.org/10.1016/j.scitotenv.2025.178771	model-predicted geometric mean concentrations
Atlantic herring	Se	0.485924	mg/kg	https://doi.org/10.1016/j.scitotenv.2025.178772	model-predicted geometric mean concentrations
Atlantic herring	Ca	519.437	mg/kg	https://doi.org/10.1016/j.scitotenv.2025.178773	model-predicted geometric mean concentrations
Atlantic herring	Fe	11.3199	mg/kg	https://doi.org/10.1016/j.scitotenv.2025.178774	model-predicted geometric mean concentrations
Atlantic herring	Zn	6.19065	mg/kg	https://doi.org/10.1016/j.scitotenv.2025.178775	model-predicted geometric mean concentrations
Atlantic herring	Hg	0.0390855	mg/kg	https://doi.org/10.1016/j.scitotenv.2025.178776	model-predicted geometric mean concentrations

## Sheet: Table S3c.
Table S3c. Range of predictor values for model prediction of element concentrations based on the total length categories in the extracted ICES data (Table S7). For descriptions of stock by stock code, see Table S8d.
Stock code	Species	Year	Ocean basin	Total length (cm)	Catch biomass (tonnes)	Element	Fat content (%)	Temperature (°C)	Salinity (psu)	Model-predicted geometric mean concentrations (mg/kg)
cod.27.1-2	Atlantic cod	2010	Barents Sea	70.3666	610950	Ca	See SI Table 6a	See SI Table 6a	See SI Table 6a	110.158
cod.27.1-2	Atlantic cod	2010	Barents Sea	70.3666	610950	Fe	See SI Table 6a	See SI Table 6a	See SI Table 6a	1.58517
cod.27.1-2	Atlantic cod	2010	Barents Sea	70.3666	610950	I	See SI Table 6a	See SI Table 6a	See SI Table 6a	1.59165
cod.27.1-2	Atlantic cod	2010	Barents Sea	70.3666	610950	Se	See SI Table 6a	See SI Table 6a	See SI Table 6a	0.236801
cod.27.1-2	Atlantic cod	2010	Barents Sea	70.3666	610950	Zn	See SI Table 6a	See SI Table 6a	See SI Table 6a	3.76909
cod.27.1-2	Atlantic cod	2010	Barents Sea	70.3666	610950	Hg	See SI Table 6a	See SI Table 6a	See SI Table 6a	0.0338792
cod.27.1-2	Atlantic cod	2011	Barents Sea	71.9123	718969	Ca	See SI Table 6a	See SI Table 6a	See SI Table 6a	106.97
cod.27.1-2	Atlantic cod	2011	Barents Sea	71.9123	718969	Fe	See SI Table 6a	See SI Table 6a	See SI Table 6a	1.57865
cod.27.1-2	Atlantic cod	2011	Barents Sea	71.9123	718969	I	See SI Table 6a	See SI Table 6a	See SI Table 6a	1.58053
cod.27.1-2	Atlantic cod	2011	Barents Sea	71.9123	718969	Se	See SI Table 6a	See SI Table 6a	See SI Table 6a	0.236907
cod.27.1-2	Atlantic cod	2011	Barents Sea	71.9123	718969	Zn	See SI Table 6a	See SI Table 6a	See SI Table 6a	3.77883
cod.27.1-2	Atlantic cod	2011	Barents Sea	71.9123	718969	Hg	See SI Table 6a	See SI Table 6a	See SI Table 6a	0.0350204
cod.27.1-2	Atlantic cod	2012	Barents Sea	74.3544	725022	Ca	See SI Table 6a	See SI Table 6a	See SI Table 6a	102.119
cod.27.1-2	Atlantic cod	2012	Barents Sea	74.3544	725022	Fe	See SI Table 6a	See SI Table 6a	See SI Table 6a	1.56841
cod.27.1-2	Atlantic cod	2012	Barents Sea	74.3544	725022	I	See SI Table 6a	See SI Table 6a	See SI Table 6a	1.56312
cod.27.1-2	Atlantic cod	2012	Barents Sea	74.3544	725022	Se	See SI Table 6a	See SI Table 6a	See SI Table 6a	0.237076
cod.27.1-2	Atlantic cod	2012	Barents Sea	74.3544	725022	Zn	See SI Table 6a	See SI Table 6a	See SI Table 6a	3.79427
cod.27.1-2	Atlantic cod	2012	Barents Sea	74.3544	725022	Hg	See SI Table 6a	See SI Table 6a	See SI Table 6a	0.0369007
cod.27.1-2	Atlantic cod	2013	Barents Sea	76.6027	965809	Ca	See SI Table 6a	See SI Table 6a	See SI Table 6a	97.848
cod.27.1-2	Atlantic cod	2013	Barents Sea	76.6027	965809	Fe	See SI Table 6a	See SI Table 6a	See SI Table 6a	1.55904
cod.27.1-2	Atlantic cod	2013	Barents Sea	76.6027	965809	I	See SI Table 6a	See SI Table 6a	See SI Table 6a	1.54723
cod.27.1-2	Atlantic cod	2013	Barents Sea	76.6027	965809	Se	See SI Table 6a	See SI Table 6a	See SI Table 6a	0.237233
cod.27.1-2	Atlantic cod	2013	Barents Sea	76.6027	965809	Zn	See SI Table 6a	See SI Table 6a	See SI Table 6a	3.80853
cod.27.1-2	Atlantic cod	2013	Barents Sea	76.6027	965809	Hg	See SI Table 6a	See SI Table 6a	See SI Table 6a	0.0387213
cod.27.1-2	Atlantic cod	2014	Barents Sea	77.1328	987288	Ca	See SI Table 6a	See SI Table 6a	See SI Table 6a	96.8684
cod.27.1-2	Atlantic cod	2014	Barents Sea	77.1328	987288	Fe	See SI Table 6a	See SI Table 6a	See SI Table 6a	1.55684
cod.27.1-2	Atlantic cod	2014	Barents Sea	77.1328	987288	I	See SI Table 6a	See SI Table 6a	See SI Table 6a	1.54351
cod.27.1-2	Atlantic cod	2014	Barents Sea	77.1328	987288	Se	See SI Table 6a	See SI Table 6a	See SI Table 6a	0.237269
cod.27.1-2	Atlantic cod	2014	Barents Sea	77.1328	987288	Zn	See SI Table 6a	See SI Table 6a	See SI Table 6a	3.81191
cod.27.1-2	Atlantic cod	2014	Barents Sea	77.1328	987288	Hg	See SI Table 6a	See SI Table 6a	See SI Table 6a	0.0391641
cod.27.1-2	Atlantic cod	2015	Barents Sea	76.9056	869467	Ca	See SI Table 6a	See SI Table 6a	See SI Table 6a	97.2823
cod.27.1-2	Atlantic cod	2015	Barents Sea	76.9056	869467	Fe	See SI Table 6a	See SI Table 6a	See SI Table 6a	1.5578
cod.27.1-2	Atlantic cod	2015	Barents Sea	76.9056	869467	I	See SI Table 6a	See SI Table 6a	See SI Table 6a	1.5451
cod.27.1-2	Atlantic cod	2015	Barents Sea	76.9056	869467	Se	See SI Table 6a	See SI Table 6a	See SI Table 6a	0.237254
cod.27.1-2	Atlantic cod	2015	Barents Sea	76.9056	869467	Zn	See SI Table 6a	See SI Table 6a	See SI Table 6a	3.81046
cod.27.1-2	Atlantic cod	2015	Barents Sea	76.9056	869467	Hg	See SI Table 6a	See SI Table 6a	See SI Table 6a	0.0389735
cod.27.1-2	Atlantic cod	2016	Barents Sea	79.4859	849307	Ca	See SI Table 6a	See SI Table 6a	See SI Table 6a	92.6287
cod.27.1-2	Atlantic cod	2016	Barents Sea	79.4859	849307	Fe	See SI Table 6a	See SI Table 6a	See SI Table 6a	1.54712
cod.27.1-2	Atlantic cod	2016	Barents Sea	79.4859	849307	I	See SI Table 6a	See SI Table 6a	See SI Table 6a	1.5271
cod.27.1-2	Atlantic cod	2016	Barents Sea	79.4859	849307	Se	See SI Table 6a	See SI Table 6a	See SI Table 6a	0.237432
cod.27.1-2	Atlantic cod	2016	Barents Sea	79.4859	849307	Zn	See SI Table 6a	See SI Table 6a	See SI Table 6a	3.82691
cod.27.1-2	Atlantic cod	2016	Barents Sea	79.4859	849307	Hg	See SI Table 6a	See SI Table 6a	See SI Table 6a	0.0411886
cod.27.1-2	Atlantic cod	2017	Barents Sea	77.9264	864677	Ca	See SI Table 6a	See SI Table 6a	See SI Table 6a	95.414
cod.27.1-2	Atlantic cod	2017	Barents Sea	77.9264	864677	Fe	See SI Table 6a	See SI Table 6a	See SI Table 6a	1.55357
cod.27.1-2	Atlantic cod	2017	Barents Sea	77.9264	864677	I	See SI Table 6a	See SI Table 6a	See SI Table 6a	1.53797
cod.27.1-2	Atlantic cod	2017	Barents Sea	77.9264	864677	Se	See SI Table 6a	See SI Table 6a	See SI Table 6a	0.237325
cod.27.1-2	Atlantic cod	2017	Barents Sea	77.9264	864677	Zn	See SI Table 6a	See SI Table 6a	See SI Table 6a	3.81696
cod.27.1-2	Atlantic cod	2017	Barents Sea	77.9264	864677	Hg	See SI Table 6a	See SI Table 6a	See SI Table 6a	0.0398357
cod.27.1-2	Atlantic cod	2018	Barents Sea	77.3403	782079	Ca	See SI Table 6a	See SI Table 6a	See SI Table 6a	96.486
cod.27.1-2	Atlantic cod	2018	Barents Sea	77.3403	782079	Fe	See SI Table 6a	See SI Table 6a	See SI Table 6a	1.55599
cod.27.1-2	Atlantic cod	2018	Barents Sea	77.3403	782079	I	See SI Table 6a	See SI Table 6a	See SI Table 6a	1.54206
cod.27.1-2	Atlantic cod	2018	Barents Sea	77.3403	782079	Se	See SI Table 6a	See SI Table 6a	See SI Table 6a	0.237285
cod.27.1-2	Atlantic cod	2018	Barents Sea	77.3403	782079	Zn	See SI Table 6a	See SI Table 6a	See SI Table 6a	3.81322
cod.27.1-2	Atlantic cod	2018	Barents Sea	77.3403	782079	Hg	See SI Table 6a	See SI Table 6a	See SI Table 6a	0.0393383
cod.27.1-2	Atlantic cod	2019	Barents Sea	76.0634	694404	Ca	See SI Table 6a	See SI Table 6a	See SI Table 6a	98.8572
cod.27.1-2	Atlantic cod	2019	Barents Sea	76.0634	694404	Fe	See SI Table 6a	See SI Table 6a	See SI Table 6a	1.56128
cod.27.1-2	Atlantic cod	2019	Barents Sea	76.0634	694404	I	See SI Table 6a	See SI Table 6a	See SI Table 6a	1.55103
cod.27.1-2	Atlantic cod	2019	Barents Sea	76.0634	694404	Se	See SI Table 6a	See SI Table 6a	See SI Table 6a	0.237196
cod.27.1-2	Atlantic cod	2019	Barents Sea	76.0634	694404	Zn	See SI Table 6a	See SI Table 6a	See SI Table 6a	3.8051
cod.27.1-2	Atlantic cod	2019	Barents Sea	76.0634	694404	Hg	See SI Table 6a	See SI Table 6a	See SI Table 6a	0.0382768
cod.27.1-2	Atlantic cod	2020	Barents Sea	75.4144	692216	Ca	See SI Table 6a	See SI Table 6a	See SI Table 6a	100.08
cod.27.1-2	Atlantic cod	2020	Barents Sea	75.4144	692216	Fe	See SI Table 6a	See SI Table 6a	See SI Table 6a	1.56399
cod.27.1-2	Atlantic cod	2020	Barents Sea	75.4144	692216	I	See SI Table 6a	See SI Table 6a	See SI Table 6a	1.5556
cod.27.1-2	Atlantic cod	2020	Barents Sea	75.4144	692216	Se	See SI Table 6a	See SI Table 6a	See SI Table 6a	0.237151
cod.27.1-2	Atlantic cod	2020	Barents Sea	75.4144	692216	Zn	See SI Table 6a	See SI Table 6a	See SI Table 6a	3.80099
cod.27.1-2	Atlantic cod	2020	Barents Sea	75.4144	692216	Hg	See SI Table 6a	See SI Table 6a	See SI Table 6a	0.0377478
had.27.1-2	Haddock	2010	Barents Sea	50.298	249043	Fe	See SI Table 6a	See SI Table 6a	See SI Table 6a	1.5667
had.27.1-2	Haddock	2010	Barents Sea	50.298	249043	I	See SI Table 6a	See SI Table 6a	See SI Table 6a	2.39498
had.27.1-2	Haddock	2010	Barents Sea	50.298	249043	Se	See SI Table 6a	See SI Table 6a	See SI Table 6a	0.302012
had.27.1-2	Haddock	2010	Barents Sea	50.298	249043	Zn	See SI Table 6a	See SI Table 6a	See SI Table 6a	3.33111
had.27.1-2	Haddock	2010	Barents Sea	50.298	249043	Hg	See SI Table 6a	See SI Table 6a	See SI Table 6a	0.0284524
had.27.1-2	Haddock	2011	Barents Sea	50.4633	309107	Fe	See SI Table 6a	See SI Table 6a	See SI Table 6a	1.56385
had.27.1-2	Haddock	2011	Barents Sea	50.4633	309107	I	See SI Table 6a	See SI Table 6a	See SI Table 6a	2.44507
had.27.1-2	Haddock	2011	Barents Sea	50.4633	309107	Se	See SI Table 6a	See SI Table 6a	See SI Table 6a	0.301753
had.27.1-2	Haddock	2011	Barents Sea	50.4633	309107	Zn	See SI Table 6a	See SI Table 6a	See SI Table 6a	3.33134
had.27.1-2	Haddock	2011	Barents Sea	50.4633	309107	Hg	See SI Table 6a	See SI Table 6a	See SI Table 6a	0.0285594
had.27.1-2	Haddock	2012	Barents Sea	52.5866	315428	Fe	See SI Table 6a	See SI Table 6a	See SI Table 6a	1.52784
had.27.1-2	Haddock	2012	Barents Sea	52.5866	315428	I	See SI Table 6a	See SI Table 6a	See SI Table 6a	3.18755
had.27.1-2	Haddock	2012	Barents Sea	52.5866	315428	Se	See SI Table 6a	See SI Table 6a	See SI Table 6a	0.29846
had.27.1-2	Haddock	2012	Barents Sea	52.5866	315428	Zn	See SI Table 6a	See SI Table 6a	See SI Table 6a	3.33444
had.27.1-2	Haddock	2012	Barents Sea	52.5866	315428	Hg	See SI Table 6a	See SI Table 6a	See SI Table 6a	0.0299711
had.27.1-2	Haddock	2013	Barents Sea	54.0684	193109	Fe	See SI Table 6a	See SI Table 6a	See SI Table 6a	1.50318
had.27.1-2	Haddock	2013	Barents Sea	54.0684	193109	I	See SI Table 6a	See SI Table 6a	See SI Table 6a	3.83559
had.27.1-2	Haddock	2013	Barents Sea	54.0684	193109	Se	See SI Table 6a	See SI Table 6a	See SI Table 6a	0.296183
had.27.1-2	Haddock	2013	Barents Sea	54.0684	193109	Zn	See SI Table 6a	See SI Table 6a	See SI Table 6a	3.33659
had.27.1-2	Haddock	2013	Barents Sea	54.0684	193109	Hg	See SI Table 6a	See SI Table 6a	See SI Table 6a	0.0309971
had.27.1-2	Haddock	2014	Barents Sea	55.2337	176950	Fe	See SI Table 6a	See SI Table 6a	See SI Table 6a	1.48408
had.27.1-2	Haddock	2014	Barents Sea	55.2337	176950	I	See SI Table 6a	See SI Table 6a	See SI Table 6a	4.43689
had.27.1-2	Haddock	2014	Barents Sea	55.2337	176950	Se	See SI Table 6a	See SI Table 6a	See SI Table 6a	0.294404
had.27.1-2	Haddock	2014	Barents Sea	55.2337	176950	Zn	See SI Table 6a	See SI Table 6a	See SI Table 6a	3.33829
had.27.1-2	Haddock	2014	Barents Sea	55.2337	176950	Hg	See SI Table 6a	See SI Table 6a	See SI Table 6a	0.0318289
had.27.1-2	Haddock	2015	Barents Sea	55.8511	193834	Fe	See SI Table 6a	See SI Table 6a	See SI Table 6a	1.47406
had.27.1-2	Haddock	2015	Barents Sea	55.8511	193834	I	See SI Table 6a	See SI Table 6a	See SI Table 6a	4.79273
had.27.1-2	Haddock	2015	Barents Sea	55.8511	193834	Se	See SI Table 6a	See SI Table 6a	See SI Table 6a	0.293466
had.27.1-2	Haddock	2015	Barents Sea	55.8511	193834	Zn	See SI Table 6a	See SI Table 6a	See SI Table 6a	3.33919
had.27.1-2	Haddock	2015	Barents Sea	55.8511	193834	Hg	See SI Table 6a	See SI Table 6a	See SI Table 6a	0.0322786
had.27.1-2	Haddock	2016	Barents Sea	58.4409	233317	Fe	See SI Table 6a	See SI Table 6a	See SI Table 6a	1.43275
had.27.1-2	Haddock	2016	Barents Sea	58.4409	233317	I	See SI Table 6a	See SI Table 6a	See SI Table 6a	6.62303
had.27.1-2	Haddock	2016	Barents Sea	58.4409	233317	Se	See SI Table 6a	See SI Table 6a	See SI Table 6a	0.289565
had.27.1-2	Haddock	2016	Barents Sea	58.4409	233317	Zn	See SI Table 6a	See SI Table 6a	See SI Table 6a	3.34297
had.27.1-2	Haddock	2016	Barents Sea	58.4409	233317	Hg	See SI Table 6a	See SI Table 6a	See SI Table 6a	0.0342349
had.27.1-2	Haddock	2017	Barents Sea	55.1832	301300	Fe	See SI Table 6a	See SI Table 6a	See SI Table 6a	1.4849
had.27.1-2	Haddock	2017	Barents Sea	55.1832	301300	I	See SI Table 6a	See SI Table 6a	See SI Table 6a	4.40898
had.27.1-2	Haddock	2017	Barents Sea	55.1832	301300	Se	See SI Table 6a	See SI Table 6a	See SI Table 6a	0.294481
had.27.1-2	Haddock	2017	Barents Sea	55.1832	301300	Zn	See SI Table 6a	See SI Table 6a	See SI Table 6a	3.33822
had.27.1-2	Haddock	2017	Barents Sea	55.1832	301300	Hg	See SI Table 6a	See SI Table 6a	See SI Table 6a	0.0317925
had.27.1-2	Haddock	2018	Barents Sea	56.4411	189145	Fe	See SI Table 6a	See SI Table 6a	See SI Table 6a	1.46453
had.27.1-2	Haddock	2018	Barents Sea	56.4411	189145	I	See SI Table 6a	See SI Table 6a	See SI Table 6a	5.15914
had.27.1-2	Haddock	2018	Barents Sea	56.4411	189145	Se	See SI Table 6a	See SI Table 6a	See SI Table 6a	0.292572
had.27.1-2	Haddock	2018	Barents Sea	56.4411	189145	Zn	See SI Table 6a	See SI Table 6a	See SI Table 6a	3.34005
had.27.1-2	Haddock	2018	Barents Sea	56.4411	189145	Hg	See SI Table 6a	See SI Table 6a	See SI Table 6a	0.0327144
had.27.1-2	Haddock	2019	Barents Sea	54.0333	174757	Fe	See SI Table 6a	See SI Table 6a	See SI Table 6a	1.50377
had.27.1-2	Haddock	2019	Barents Sea	54.0333	174757	I	See SI Table 6a	See SI Table 6a	See SI Table 6a	3.81926
had.27.1-2	Haddock	2019	Barents Sea	54.0333	174757	Se	See SI Table 6a	See SI Table 6a	See SI Table 6a	0.296237
had.27.1-2	Haddock	2019	Barents Sea	54.0333	174757	Zn	See SI Table 6a	See SI Table 6a	See SI Table 6a	3.33654
had.27.1-2	Haddock	2019	Barents Sea	54.0333	174757	Hg	See SI Table 6a	See SI Table 6a	See SI Table 6a	0.0309723
had.27.1-2	Haddock	2020	Barents Sea	50.6803	181780	Fe	See SI Table 6a	See SI Table 6a	See SI Table 6a	1.56013
had.27.1-2	Haddock	2020	Barents Sea	50.6803	181780	I	See SI Table 6a	See SI Table 6a	See SI Table 6a	2.5121
had.27.1-2	Haddock	2020	Barents Sea	50.6803	181780	Se	See SI Table 6a	See SI Table 6a	See SI Table 6a	0.301415
had.27.1-2	Haddock	2020	Barents Sea	50.6803	181780	Zn	See SI Table 6a	See SI Table 6a	See SI Table 6a	3.33166
had.27.1-2	Haddock	2020	Barents Sea	50.6803	181780	Hg	See SI Table 6a	See SI Table 6a	See SI Table 6a	0.0287005
mac.27.nea	Atlantic mackerel	2010	All ocean basins	34.6366	880199	Ca	See SI Table 6a	See SI Table 6a	See SI Table 6a	117.294
mac.27.nea	Atlantic mackerel	2010	All ocean basins	34.6366	880199	Fe	See SI Table 6a	See SI Table 6a	See SI Table 6a	8.69279
mac.27.nea	Atlantic mackerel	2010	All ocean basins	34.6366	880199	I	See SI Table 6a	See SI Table 6a	See SI Table 6a	0.238666
mac.27.nea	Atlantic mackerel	2010	All ocean basins	34.6366	880199	Se	See SI Table 6a	See SI Table 6a	See SI Table 6a	0.471979
mac.27.nea	Atlantic mackerel	2010	All ocean basins	34.6366	880199	Zn	See SI Table 6a	See SI Table 6a	See SI Table 6a	5.83116
mac.27.nea	Atlantic mackerel	2010	All ocean basins	34.6366	880199	Hg	See SI Table 6a	See SI Table 6a	See SI Table 6a	0.0313247
mac.27.nea	Atlantic mackerel	2011	All ocean basins	35.067	951070	Ca	See SI Table 6a	See SI Table 6a	See SI Table 6a	118.434
mac.27.nea	Atlantic mackerel	2011	All ocean basins	35.067	951070	Fe	See SI Table 6a	See SI Table 6a	See SI Table 6a	8.75516
mac.27.nea	Atlantic mackerel	2011	All ocean basins	35.067	951070	I	See SI Table 6a	See SI Table 6a	See SI Table 6a	0.240162
mac.27.nea	Atlantic mackerel	2011	All ocean basins	35.067	951070	Se	See SI Table 6a	See SI Table 6a	See SI Table 6a	0.471988
mac.27.nea	Atlantic mackerel	2011	All ocean basins	35.067	951070	Zn	See SI Table 6a	See SI Table 6a	See SI Table 6a	5.83238
mac.27.nea	Atlantic mackerel	2011	All ocean basins	35.067	951070	Hg	See SI Table 6a	See SI Table 6a	See SI Table 6a	0.0324328
mac.27.nea	Atlantic mackerel	2012	All ocean basins	34.9985	902468	Ca	See SI Table 6a	See SI Table 6a	See SI Table 6a	118.252
mac.27.nea	Atlantic mackerel	2012	All ocean basins	34.9985	902468	Fe	See SI Table 6a	See SI Table 6a	See SI Table 6a	8.7452
mac.27.nea	Atlantic mackerel	2012	All ocean basins	34.9985	902468	I	See SI Table 6a	See SI Table 6a	See SI Table 6a	0.239926
mac.27.nea	Atlantic mackerel	2012	All ocean basins	34.9985	902468	Se	See SI Table 6a	See SI Table 6a	See SI Table 6a	0.471992
mac.27.nea	Atlantic mackerel	2012	All ocean basins	34.9985	902468	Zn	See SI Table 6a	See SI Table 6a	See SI Table 6a	5.83225
mac.27.nea	Atlantic mackerel	2012	All ocean basins	34.9985	902468	Hg	See SI Table 6a	See SI Table 6a	See SI Table 6a	0.0322536
mac.27.nea	Atlantic mackerel	2013	All ocean basins	34.5257	940399	Ca	See SI Table 6a	See SI Table 6a	See SI Table 6a	117.002
mac.27.nea	Atlantic mackerel	2013	All ocean basins	34.5257	940399	Fe	See SI Table 6a	See SI Table 6a	See SI Table 6a	8.67686
mac.27.nea	Atlantic mackerel	2013	All ocean basins	34.5257	940399	I	See SI Table 6a	See SI Table 6a	See SI Table 6a	0.238284
mac.27.nea	Atlantic mackerel	2013	All ocean basins	34.5257	940399	Se	See SI Table 6a	See SI Table 6a	See SI Table 6a	0.471974
mac.27.nea	Atlantic mackerel	2013	All ocean basins	34.5257	940399	Zn	See SI Table 6a	See SI Table 6a	See SI Table 6a	5.83087
mac.27.nea	Atlantic mackerel	2013	All ocean basins	34.5257	940399	Hg	See SI Table 6a	See SI Table 6a	See SI Table 6a	0.0310453
mac.27.nea	Atlantic mackerel	2014	All ocean basins	34.6967	1.40616e+06	Ca	See SI Table 6a	See SI Table 6a	See SI Table 6a	117.452
mac.27.nea	Atlantic mackerel	2014	All ocean basins	34.6967	1.40616e+06	Fe	See SI Table 6a	See SI Table 6a	See SI Table 6a	8.70161
mac.27.nea	Atlantic mackerel	2014	All ocean basins	34.6967	1.40616e+06	I	See SI Table 6a	See SI Table 6a	See SI Table 6a	0.238876
mac.27.nea	Atlantic mackerel	2014	All ocean basins	34.6967	1.40616e+06	Se	See SI Table 6a	See SI Table 6a	See SI Table 6a	0.47198
mac.27.nea	Atlantic mackerel	2014	All ocean basins	34.6967	1.40616e+06	Zn	See SI Table 6a	See SI Table 6a	See SI Table 6a	5.83141
mac.27.nea	Atlantic mackerel	2014	All ocean basins	34.6967	1.40616e+06	Hg	See SI Table 6a	See SI Table 6a	See SI Table 6a	0.0314772
mac.27.nea	Atlantic mackerel	2015	All ocean basins	35.036	1.2228e+06	Ca	See SI Table 6a	See SI Table 6a	See SI Table 6a	118.352
mac.27.nea	Atlantic mackerel	2015	All ocean basins	35.036	1.2228e+06	Fe	See SI Table 6a	See SI Table 6a	See SI Table 6a	8.75073
mac.27.nea	Atlantic mackerel	2015	All ocean basins	35.036	1.2228e+06	I	See SI Table 6a	See SI Table 6a	See SI Table 6a	0.240055
mac.27.nea	Atlantic mackerel	2015	All ocean basins	35.036	1.2228e+06	Se	See SI Table 6a	See SI Table 6a	See SI Table 6a	0.471989
mac.27.nea	Atlantic mackerel	2015	All ocean basins	35.036	1.2228e+06	Zn	See SI Table 6a	See SI Table 6a	See SI Table 6a	5.83228
mac.27.nea	Atlantic mackerel	2015	All ocean basins	35.036	1.2228e+06	Hg	See SI Table 6a	See SI Table 6a	See SI Table 6a	0.032351
mac.27.nea	Atlantic mackerel	2016	All ocean basins	34.8943	1.10268e+06	Ca	See SI Table 6a	See SI Table 6a	See SI Table 6a	117.974
mac.27.nea	Atlantic mackerel	2016	All ocean basins	34.8943	1.10268e+06	Fe	See SI Table 6a	See SI Table 6a	See SI Table 6a	8.73012
mac.27.nea	Atlantic mackerel	2016	All ocean basins	34.8943	1.10268e+06	I	See SI Table 6a	See SI Table 6a	See SI Table 6a	0.23956
mac.27.nea	Atlantic mackerel	2016	All ocean basins	34.8943	1.10268e+06	Se	See SI Table 6a	See SI Table 6a	See SI Table 6a	0.471981
mac.27.nea	Atlantic mackerel	2016	All ocean basins	34.8943	1.10268e+06	Zn	See SI Table 6a	See SI Table 6a	See SI Table 6a	5.83192
mac.27.nea	Atlantic mackerel	2016	All ocean basins	34.8943	1.10268e+06	Hg	See SI Table 6a	See SI Table 6a	See SI Table 6a	0.0319834
mac.27.nea	Atlantic mackerel	2017	All ocean basins	35.4673	1.15971e+06	Ca	See SI Table 6a	See SI Table 6a	See SI Table 6a	119.508
mac.27.nea	Atlantic mackerel	2017	All ocean basins	35.4673	1.15971e+06	Fe	See SI Table 6a	See SI Table 6a	See SI Table 6a	8.81357
mac.27.nea	Atlantic mackerel	2017	All ocean basins	35.4673	1.15971e+06	I	See SI Table 6a	See SI Table 6a	See SI Table 6a	0.241564
mac.27.nea	Atlantic mackerel	2017	All ocean basins	35.4673	1.15971e+06	Se	See SI Table 6a	See SI Table 6a	See SI Table 6a	0.472002
mac.27.nea	Atlantic mackerel	2017	All ocean basins	35.4673	1.15971e+06	Zn	See SI Table 6a	See SI Table 6a	See SI Table 6a	5.83353
mac.27.nea	Atlantic mackerel	2017	All ocean basins	35.4673	1.15971e+06	Hg	See SI Table 6a	See SI Table 6a	See SI Table 6a	0.0334983
mac.27.nea	Atlantic mackerel	2018	All ocean basins	35.8479	1.02342e+06	Ca	See SI Table 6a	See SI Table 6a	See SI Table 6a	120.534
mac.27.nea	Atlantic mackerel	2018	All ocean basins	35.8479	1.02342e+06	Fe	See SI Table 6a	See SI Table 6a	See SI Table 6a	8.86944
mac.27.nea	Atlantic mackerel	2018	All ocean basins	35.8479	1.02342e+06	I	See SI Table 6a	See SI Table 6a	See SI Table 6a	0.242898
mac.27.nea	Atlantic mackerel	2018	All ocean basins	35.8479	1.02342e+06	Se	See SI Table 6a	See SI Table 6a	See SI Table 6a	0.472009
mac.27.nea	Atlantic mackerel	2018	All ocean basins	35.8479	1.02342e+06	Zn	See SI Table 6a	See SI Table 6a	See SI Table 6a	5.83456
mac.27.nea	Atlantic mackerel	2018	All ocean basins	35.8479	1.02342e+06	Hg	See SI Table 6a	See SI Table 6a	See SI Table 6a	0.0345432
mac.27.nea	Atlantic mackerel	2019	All ocean basins	35.9379	840191	Ca	See SI Table 6a	See SI Table 6a	See SI Table 6a	120.778
mac.27.nea	Atlantic mackerel	2019	All ocean basins	35.9379	840191	Fe	See SI Table 6a	See SI Table 6a	See SI Table 6a	8.88266
mac.27.nea	Atlantic mackerel	2019	All ocean basins	35.9379	840191	I	See SI Table 6a	See SI Table 6a	See SI Table 6a	0.243216
mac.27.nea	Atlantic mackerel	2019	All ocean basins	35.9379	840191	Se	See SI Table 6a	See SI Table 6a	See SI Table 6a	0.472015
mac.27.nea	Atlantic mackerel	2019	All ocean basins	35.9379	840191	Zn	See SI Table 6a	See SI Table 6a	See SI Table 6a	5.83488
mac.27.nea	Atlantic mackerel	2019	All ocean basins	35.9379	840191	Hg	See SI Table 6a	See SI Table 6a	See SI Table 6a	0.0347947
mac.27.nea	Atlantic mackerel	2020	All ocean basins	36.6139	1.03986e+06	Ca	See SI Table 6a	See SI Table 6a	See SI Table 6a	122.627
mac.27.nea	Atlantic mackerel	2020	All ocean basins	36.6139	1.03986e+06	Fe	See SI Table 6a	See SI Table 6a	See SI Table 6a	8.98293
mac.27.nea	Atlantic mackerel	2020	All ocean basins	36.6139	1.03986e+06	I	See SI Table 6a	See SI Table 6a	See SI Table 6a	0.245611
mac.27.nea	Atlantic mackerel	2020	All ocean basins	36.6139	1.03986e+06	Se	See SI Table 6a	See SI Table 6a	See SI Table 6a	0.472033
mac.27.nea	Atlantic mackerel	2020	All ocean basins	36.6139	1.03986e+06	Zn	See SI Table 6a	See SI Table 6a	See SI Table 6a	5.83667
mac.27.nea	Atlantic mackerel	2020	All ocean basins	36.6139	1.03986e+06	Hg	See SI Table 6a	See SI Table 6a	See SI Table 6a	0.0367462
mac.27.nea	Atlantic mackerel	2010	All ocean basins	34.6366	880199	Fe	See SI Table 6a	See SI Table 6a	See SI Table 6a	12.805
mac.27.nea	Atlantic mackerel	2010	All ocean basins	34.6366	880199	I	See SI Table 6a	See SI Table 6a	See SI Table 6a	0.20462
mac.27.nea	Atlantic mackerel	2010	All ocean basins	34.6366	880199	Se	See SI Table 6a	See SI Table 6a	See SI Table 6a	0.554163
mac.27.nea	Atlantic mackerel	2010	All ocean basins	34.6366	880199	Zn	See SI Table 6a	See SI Table 6a	See SI Table 6a	7.81867
mac.27.nea	Atlantic mackerel	2010	All ocean basins	34.6366	880199	Hg	See SI Table 6a	See SI Table 6a	See SI Table 6a	0.0480542
mac.27.nea	Atlantic mackerel	2011	All ocean basins	35.067	951070	Fe	See SI Table 6a	See SI Table 6a	See SI Table 6a	12.8971
mac.27.nea	Atlantic mackerel	2011	All ocean basins	35.067	951070	I	See SI Table 6a	See SI Table 6a	See SI Table 6a	0.205916
mac.27.nea	Atlantic mackerel	2011	All ocean basins	35.067	951070	Se	See SI Table 6a	See SI Table 6a	See SI Table 6a	0.554169
mac.27.nea	Atlantic mackerel	2011	All ocean basins	35.067	951070	Zn	See SI Table 6a	See SI Table 6a	See SI Table 6a	7.82038
mac.27.nea	Atlantic mackerel	2011	All ocean basins	35.067	951070	Hg	See SI Table 6a	See SI Table 6a	See SI Table 6a	0.0497539
mac.27.nea	Atlantic mackerel	2012	All ocean basins	34.9985	902468	Fe	See SI Table 6a	See SI Table 6a	See SI Table 6a	12.8822
mac.27.nea	Atlantic mackerel	2012	All ocean basins	34.9985	902468	I	See SI Table 6a	See SI Table 6a	See SI Table 6a	0.205706
mac.27.nea	Atlantic mackerel	2012	All ocean basins	34.9985	902468	Se	See SI Table 6a	See SI Table 6a	See SI Table 6a	0.554176
mac.27.nea	Atlantic mackerel	2012	All ocean basins	34.9985	902468	Zn	See SI Table 6a	See SI Table 6a	See SI Table 6a	7.82005
mac.27.nea	Atlantic mackerel	2012	All ocean basins	34.9985	902468	Hg	See SI Table 6a	See SI Table 6a	See SI Table 6a	0.0494785
mac.27.nea	Atlantic mackerel	2013	All ocean basins	34.5257	940399	Fe	See SI Table 6a	See SI Table 6a	See SI Table 6a	12.7818
mac.27.nea	Atlantic mackerel	2013	All ocean basins	34.5257	940399	I	See SI Table 6a	See SI Table 6a	See SI Table 6a	0.204304
mac.27.nea	Atlantic mackerel	2013	All ocean basins	34.5257	940399	Se	See SI Table 6a	See SI Table 6a	See SI Table 6a	0.554157
mac.27.nea	Atlantic mackerel	2013	All ocean basins	34.5257	940399	Zn	See SI Table 6a	See SI Table 6a	See SI Table 6a	7.81826
mac.27.nea	Atlantic mackerel	2013	All ocean basins	34.5257	940399	Hg	See SI Table 6a	See SI Table 6a	See SI Table 6a	0.0476262
mac.27.nea	Atlantic mackerel	2014	All ocean basins	34.6967	1.40616e+06	Fe	See SI Table 6a	See SI Table 6a	See SI Table 6a	12.818
mac.27.nea	Atlantic mackerel	2014	All ocean basins	34.6967	1.40616e+06	I	See SI Table 6a	See SI Table 6a	See SI Table 6a	0.204811
mac.27.nea	Atlantic mackerel	2014	All ocean basins	34.6967	1.40616e+06	Se	See SI Table 6a	See SI Table 6a	See SI Table 6a	0.554161
mac.27.nea	Atlantic mackerel	2014	All ocean basins	34.6967	1.40616e+06	Zn	See SI Table 6a	See SI Table 6a	See SI Table 6a	7.81883
mac.27.nea	Atlantic mackerel	2014	All ocean basins	34.6967	1.40616e+06	Hg	See SI Table 6a	See SI Table 6a	See SI Table 6a	0.048288
mac.27.nea	Atlantic mackerel	2015	All ocean basins	35.036	1.2228e+06	Fe	See SI Table 6a	See SI Table 6a	See SI Table 6a	12.8903
mac.27.nea	Atlantic mackerel	2015	All ocean basins	35.036	1.2228e+06	I	See SI Table 6a	See SI Table 6a	See SI Table 6a	0.205832
mac.27.nea	Atlantic mackerel	2015	All ocean basins	35.036	1.2228e+06	Se	See SI Table 6a	See SI Table 6a	See SI Table 6a	0.554177
mac.27.nea	Atlantic mackerel	2015	All ocean basins	35.036	1.2228e+06	Zn	See SI Table 6a	See SI Table 6a	See SI Table 6a	7.8201
mac.27.nea	Atlantic mackerel	2015	All ocean basins	35.036	1.2228e+06	Hg	See SI Table 6a	See SI Table 6a	See SI Table 6a	0.0496299
mac.27.nea	Atlantic mackerel	2016	All ocean basins	34.8943	1.10268e+06	Fe	See SI Table 6a	See SI Table 6a	See SI Table 6a	12.8601
mac.27.nea	Atlantic mackerel	2016	All ocean basins	34.8943	1.10268e+06	I	See SI Table 6a	See SI Table 6a	See SI Table 6a	0.2054
mac.27.nea	Atlantic mackerel	2016	All ocean basins	34.8943	1.10268e+06	Se	See SI Table 6a	See SI Table 6a	See SI Table 6a	0.554171
mac.27.nea	Atlantic mackerel	2016	All ocean basins	34.8943	1.10268e+06	Zn	See SI Table 6a	See SI Table 6a	See SI Table 6a	7.81965
mac.27.nea	Atlantic mackerel	2016	All ocean basins	34.8943	1.10268e+06	Hg	See SI Table 6a	See SI Table 6a	See SI Table 6a	0.0490656
mac.27.nea	Atlantic mackerel	2017	All ocean basins	35.4673	1.15971e+06	Fe	See SI Table 6a	See SI Table 6a	See SI Table 6a	12.9829
mac.27.nea	Atlantic mackerel	2017	All ocean basins	35.4673	1.15971e+06	I	See SI Table 6a	See SI Table 6a	See SI Table 6a	0.207109
mac.27.nea	Atlantic mackerel	2017	All ocean basins	35.4673	1.15971e+06	Se	See SI Table 6a	See SI Table 6a	See SI Table 6a	0.554187
mac.27.nea	Atlantic mackerel	2017	All ocean basins	35.4673	1.15971e+06	Zn	See SI Table 6a	See SI Table 6a	See SI Table 6a	7.82173
mac.27.nea	Atlantic mackerel	2017	All ocean basins	35.4673	1.15971e+06	Hg	See SI Table 6a	See SI Table 6a	See SI Table 6a	0.051387
mac.27.nea	Atlantic mackerel	2018	All ocean basins	35.8479	1.02342e+06	Fe	See SI Table 6a	See SI Table 6a	See SI Table 6a	13.0653
mac.27.nea	Atlantic mackerel	2018	All ocean basins	35.8479	1.02342e+06	I	See SI Table 6a	See SI Table 6a	See SI Table 6a	0.20826
mac.27.nea	Atlantic mackerel	2018	All ocean basins	35.8479	1.02342e+06	Se	See SI Table 6a	See SI Table 6a	See SI Table 6a	0.554195
mac.27.nea	Atlantic mackerel	2018	All ocean basins	35.8479	1.02342e+06	Zn	See SI Table 6a	See SI Table 6a	See SI Table 6a	7.82325
mac.27.nea	Atlantic mackerel	2018	All ocean basins	35.8479	1.02342e+06	Hg	See SI Table 6a	See SI Table 6a	See SI Table 6a	0.0529918
mac.27.nea	Atlantic mackerel	2019	All ocean basins	35.9379	840191	Fe	See SI Table 6a	See SI Table 6a	See SI Table 6a	13.0852
mac.27.nea	Atlantic mackerel	2019	All ocean basins	35.9379	840191	I	See SI Table 6a	See SI Table 6a	See SI Table 6a	0.208523
mac.27.nea	Atlantic mackerel	2019	All ocean basins	35.9379	840191	Se	See SI Table 6a	See SI Table 6a	See SI Table 6a	0.554204
mac.27.nea	Atlantic mackerel	2019	All ocean basins	35.9379	840191	Zn	See SI Table 6a	See SI Table 6a	See SI Table 6a	7.82357
mac.27.nea	Atlantic mackerel	2019	All ocean basins	35.9379	840191	Hg	See SI Table 6a	See SI Table 6a	See SI Table 6a	0.0533788
mac.27.nea	Atlantic mackerel	2020	All ocean basins	36.6139	1.03986e+06	Fe	See SI Table 6a	See SI Table 6a	See SI Table 6a	13.2324
mac.27.nea	Atlantic mackerel	2020	All ocean basins	36.6139	1.03986e+06	I	See SI Table 6a	See SI Table 6a	See SI Table 6a	0.210583
mac.27.nea	Atlantic mackerel	2020	All ocean basins	36.6139	1.03986e+06	Se	See SI Table 6a	See SI Table 6a	See SI Table 6a	0.55423
mac.27.nea	Atlantic mackerel	2020	All ocean basins	36.6139	1.03986e+06	Zn	See SI Table 6a	See SI Table 6a	See SI Table 6a	7.82606
mac.27.nea	Atlantic mackerel	2020	All ocean basins	36.6139	1.03986e+06	Hg	See SI Table 6a	See SI Table 6a	See SI Table 6a	0.0563725
had.27.46a20	Haddock	2010	North Sea + Skagerrak	37.3057	31910.6	Fe	See SI Table 6a	See SI Table 6a	See SI Table 6a	1.38367
had.27.46a20	Haddock	2010	North Sea + Skagerrak	37.3057	31910.6	Se	See SI Table 6a	See SI Table 6a	See SI Table 6a	0.381465
had.27.46a20	Haddock	2010	North Sea + Skagerrak	37.3057	31910.6	Zn	See SI Table 6a	See SI Table 6a	See SI Table 6a	3.06439
had.27.46a20	Haddock	2010	North Sea + Skagerrak	37.3057	31910.6	Hg	See SI Table 6a	See SI Table 6a	See SI Table 6a	0.0590011
had.27.46a20	Haddock	2011	North Sea + Skagerrak	37.808	30272.5	Fe	See SI Table 6a	See SI Table 6a	See SI Table 6a	1.37607
had.27.46a20	Haddock	2011	North Sea + Skagerrak	37.808	30272.5	Se	See SI Table 6a	See SI Table 6a	See SI Table 6a	0.380477
had.27.46a20	Haddock	2011	North Sea + Skagerrak	37.808	30272.5	Zn	See SI Table 6a	See SI Table 6a	See SI Table 6a	3.06506
had.27.46a20	Haddock	2011	North Sea + Skagerrak	37.808	30272.5	Hg	See SI Table 6a	See SI Table 6a	See SI Table 6a	0.0596786
had.27.46a20	Haddock	2012	North Sea + Skagerrak	37.9112	37853.8	Fe	See SI Table 6a	See SI Table 6a	See SI Table 6a	1.37451
had.27.46a20	Haddock	2012	North Sea + Skagerrak	37.9112	37853.8	Se	See SI Table 6a	See SI Table 6a	See SI Table 6a	0.380274
had.27.46a20	Haddock	2012	North Sea + Skagerrak	37.9112	37853.8	Zn	See SI Table 6a	See SI Table 6a	See SI Table 6a	3.0652
had.27.46a20	Haddock	2012	North Sea + Skagerrak	37.9112	37853.8	Hg	See SI Table 6a	See SI Table 6a	See SI Table 6a	0.0598185
had.27.46a20	Haddock	2013	North Sea + Skagerrak	38.4209	43245.4	Fe	See SI Table 6a	See SI Table 6a	See SI Table 6a	1.36684
had.27.46a20	Haddock	2013	North Sea + Skagerrak	38.4209	43245.4	Se	See SI Table 6a	See SI Table 6a	See SI Table 6a	0.379274
had.27.46a20	Haddock	2013	North Sea + Skagerrak	38.4209	43245.4	Zn	See SI Table 6a	See SI Table 6a	See SI Table 6a	3.06588
had.27.46a20	Haddock	2013	North Sea + Skagerrak	38.4209	43245.4	Hg	See SI Table 6a	See SI Table 6a	See SI Table 6a	0.0605154
had.27.46a20	Haddock	2014	North Sea + Skagerrak	39.451	40581.6	Fe	See SI Table 6a	See SI Table 6a	See SI Table 6a	1.35147
had.27.46a20	Haddock	2014	North Sea + Skagerrak	39.451	40581.6	Se	See SI Table 6a	See SI Table 6a	See SI Table 6a	0.37726
had.27.46a20	Haddock	2014	North Sea + Skagerrak	39.451	40581.6	Zn	See SI Table 6a	See SI Table 6a	See SI Table 6a	3.06726
had.27.46a20	Haddock	2014	North Sea + Skagerrak	39.451	40581.6	Hg	See SI Table 6a	See SI Table 6a	See SI Table 6a	0.0619481
had.27.46a20	Haddock	2015	North Sea + Skagerrak	40.1542	35212.2	Fe	See SI Table 6a	See SI Table 6a	See SI Table 6a	1.34108
had.27.46a20	Haddock	2015	North Sea + Skagerrak	40.1542	35212.2	Se	See SI Table 6a	See SI Table 6a	See SI Table 6a	0.375891
had.27.46a20	Haddock	2015	North Sea + Skagerrak	40.1542	35212.2	Zn	See SI Table 6a	See SI Table 6a	See SI Table 6a	3.06821
had.27.46a20	Haddock	2015	North Sea + Skagerrak	40.1542	35212.2	Hg	See SI Table 6a	See SI Table 6a	See SI Table 6a	0.0629464
had.27.46a20	Haddock	2016	North Sea + Skagerrak	39.5225	35113.6	Fe	See SI Table 6a	See SI Table 6a	See SI Table 6a	1.35041
had.27.46a20	Haddock	2016	North Sea + Skagerrak	39.5225	35113.6	Se	See SI Table 6a	See SI Table 6a	See SI Table 6a	0.377119
had.27.46a20	Haddock	2016	North Sea + Skagerrak	39.5225	35113.6	Zn	See SI Table 6a	See SI Table 6a	See SI Table 6a	3.06736
had.27.46a20	Haddock	2016	North Sea + Skagerrak	39.5225	35113.6	Hg	See SI Table 6a	See SI Table 6a	See SI Table 6a	0.0620492
had.27.46a20	Haddock	2017	North Sea + Skagerrak	38.396	33786.8	Fe	See SI Table 6a	See SI Table 6a	See SI Table 6a	1.36722
had.27.46a20	Haddock	2017	North Sea + Skagerrak	38.396	33786.8	Se	See SI Table 6a	See SI Table 6a	See SI Table 6a	0.379322
had.27.46a20	Haddock	2017	North Sea + Skagerrak	38.396	33786.8	Zn	See SI Table 6a	See SI Table 6a	See SI Table 6a	3.06585
had.27.46a20	Haddock	2017	North Sea + Skagerrak	38.396	33786.8	Hg	See SI Table 6a	See SI Table 6a	See SI Table 6a	0.060481
had.27.46a20	Haddock	2018	North Sea + Skagerrak	38.8584	34444	Fe	See SI Table 6a	See SI Table 6a	See SI Table 6a	1.36029
had.27.46a20	Haddock	2018	North Sea + Skagerrak	38.8584	34444	Se	See SI Table 6a	See SI Table 6a	See SI Table 6a	0.378416
had.27.46a20	Haddock	2018	North Sea + Skagerrak	38.8584	34444	Zn	See SI Table 6a	See SI Table 6a	See SI Table 6a	3.06647
had.27.46a20	Haddock	2018	North Sea + Skagerrak	38.8584	34444	Hg	See SI Table 6a	See SI Table 6a	See SI Table 6a	0.06112
had.27.46a20	Haddock	2019	North Sea + Skagerrak	39.0144	30623	Fe	See SI Table 6a	See SI Table 6a	See SI Table 6a	1.35797
had.27.46a20	Haddock	2019	North Sea + Skagerrak	39.0144	30623	Se	See SI Table 6a	See SI Table 6a	See SI Table 6a	0.378111
had.27.46a20	Haddock	2019	North Sea + Skagerrak	39.0144	30623	Zn	See SI Table 6a	See SI Table 6a	See SI Table 6a	3.06668
had.27.46a20	Haddock	2019	North Sea + Skagerrak	39.0144	30623	Hg	See SI Table 6a	See SI Table 6a	See SI Table 6a	0.0613369
had.27.46a20	Haddock	2020	North Sea + Skagerrak	39.7542	28955.8	Fe	See SI Table 6a	See SI Table 6a	See SI Table 6a	1.34698
had.27.46a20	Haddock	2020	North Sea + Skagerrak	39.7542	28955.8	Se	See SI Table 6a	See SI Table 6a	See SI Table 6a	0.376667
had.27.46a20	Haddock	2020	North Sea + Skagerrak	39.7542	28955.8	Zn	See SI Table 6a	See SI Table 6a	See SI Table 6a	3.06767
had.27.46a20	Haddock	2020	North Sea + Skagerrak	39.7542	28955.8	Hg	See SI Table 6a	See SI Table 6a	See SI Table 6a	0.0623773
her.27.1-24a514a	Atlantic herring	2010	All except Skagerrak	33.846	1.45247e+06	Ca	See SI Table 6a	See SI Table 6a	See SI Table 6a	499.837
her.27.1-24a514a	Atlantic herring	2010	All except Skagerrak	33.846	1.45247e+06	Fe	See SI Table 6a	See SI Table 6a	See SI Table 6a	10.624
her.27.1-24a514a	Atlantic herring	2010	All except Skagerrak	33.846	1.45247e+06	I	See SI Table 6a	See SI Table 6a	See SI Table 6a	0.146275
her.27.1-24a514a	Atlantic herring	2010	All except Skagerrak	33.846	1.45247e+06	Se	See SI Table 6a	See SI Table 6a	See SI Table 6a	0.401813
her.27.1-24a514a	Atlantic herring	2010	All except Skagerrak	33.846	1.45247e+06	Zn	See SI Table 6a	See SI Table 6a	See SI Table 6a	6.18981
her.27.1-24a514a	Atlantic herring	2010	All except Skagerrak	33.846	1.45247e+06	Hg	See SI Table 6a	See SI Table 6a	See SI Table 6a	0.0971745
her.27.1-24a514a	Atlantic herring	2011	All except Skagerrak	34.0954	991293	Ca	See SI Table 6a	See SI Table 6a	See SI Table 6a	500.281
her.27.1-24a514a	Atlantic herring	2011	All except Skagerrak	34.0954	991293	Fe	See SI Table 6a	See SI Table 6a	See SI Table 6a	10.6634
her.27.1-24a514a	Atlantic herring	2011	All except Skagerrak	34.0954	991293	I	See SI Table 6a	See SI Table 6a	See SI Table 6a	0.14585
her.27.1-24a514a	Atlantic herring	2011	All except Skagerrak	34.0954	991293	Se	See SI Table 6a	See SI Table 6a	See SI Table 6a	0.400857
her.27.1-24a514a	Atlantic herring	2011	All except Skagerrak	34.0954	991293	Zn	See SI Table 6a	See SI Table 6a	See SI Table 6a	6.17842
her.27.1-24a514a	Atlantic herring	2011	All except Skagerrak	34.0954	991293	Hg	See SI Table 6a	See SI Table 6a	See SI Table 6a	0.100952
her.27.1-24a514a	Atlantic herring	2012	All except Skagerrak	34.3733	825839	Ca	See SI Table 6a	See SI Table 6a	See SI Table 6a	500.761
her.27.1-24a514a	Atlantic herring	2012	All except Skagerrak	34.3733	825839	Fe	See SI Table 6a	See SI Table 6a	See SI Table 6a	10.7077
her.27.1-24a514a	Atlantic herring	2012	All except Skagerrak	34.3733	825839	I	See SI Table 6a	See SI Table 6a	See SI Table 6a	0.145372
her.27.1-24a514a	Atlantic herring	2012	All except Skagerrak	34.3733	825839	Se	See SI Table 6a	See SI Table 6a	See SI Table 6a	0.399786
her.27.1-24a514a	Atlantic herring	2012	All except Skagerrak	34.3733	825839	Zn	See SI Table 6a	See SI Table 6a	See SI Table 6a	6.16622
her.27.1-24a514a	Atlantic herring	2012	All except Skagerrak	34.3733	825839	Hg	See SI Table 6a	See SI Table 6a	See SI Table 6a	0.105334
her.27.1-24a514a	Atlantic herring	2013	All except Skagerrak	34.7236	680779	Ca	See SI Table 6a	See SI Table 6a	See SI Table 6a	501.388
her.27.1-24a514a	Atlantic herring	2013	All except Skagerrak	34.7236	680779	Fe	See SI Table 6a	See SI Table 6a	See SI Table 6a	10.7636
her.27.1-24a514a	Atlantic herring	2013	All except Skagerrak	34.7236	680779	I	See SI Table 6a	See SI Table 6a	See SI Table 6a	0.144777
her.27.1-24a514a	Atlantic herring	2013	All except Skagerrak	34.7236	680779	Se	See SI Table 6a	See SI Table 6a	See SI Table 6a	0.398443
her.27.1-24a514a	Atlantic herring	2013	All except Skagerrak	34.7236	680779	Zn	See SI Table 6a	See SI Table 6a	See SI Table 6a	6.15058
her.27.1-24a514a	Atlantic herring	2013	All except Skagerrak	34.7236	680779	Hg	See SI Table 6a	See SI Table 6a	See SI Table 6a	0.111131
her.27.1-24a514a	Atlantic herring	2014	All except Skagerrak	34.8529	461581	Ca	See SI Table 6a	See SI Table 6a	See SI Table 6a	501.591
her.27.1-24a514a	Atlantic herring	2014	All except Skagerrak	34.8529	461581	Fe	See SI Table 6a	See SI Table 6a	See SI Table 6a	10.7844
her.27.1-24a514a	Atlantic herring	2014	All except Skagerrak	34.8529	461581	I	See SI Table 6a	See SI Table 6a	See SI Table 6a	0.144549
her.27.1-24a514a	Atlantic herring	2014	All except Skagerrak	34.8529	461581	Se	See SI Table 6a	See SI Table 6a	See SI Table 6a	0.397953
her.27.1-24a514a	Atlantic herring	2014	All except Skagerrak	34.8529	461581	Zn	See SI Table 6a	See SI Table 6a	See SI Table 6a	6.14483
her.27.1-24a514a	Atlantic herring	2014	All except Skagerrak	34.8529	461581	Hg	See SI Table 6a	See SI Table 6a	See SI Table 6a	0.113348
her.27.1-24a514a	Atlantic herring	2015	All except Skagerrak	35.3701	329585	Ca	See SI Table 6a	See SI Table 6a	See SI Table 6a	502.502
her.27.1-24a514a	Atlantic herring	2015	All except Skagerrak	35.3701	329585	Fe	See SI Table 6a	See SI Table 6a	See SI Table 6a	10.8678
her.27.1-24a514a	Atlantic herring	2015	All except Skagerrak	35.3701	329585	I	See SI Table 6a	See SI Table 6a	See SI Table 6a	0.143693
her.27.1-24a514a	Atlantic herring	2015	All except Skagerrak	35.3701	329585	Se	See SI Table 6a	See SI Table 6a	See SI Table 6a	0.395985
her.27.1-24a514a	Atlantic herring	2015	All except Skagerrak	35.3701	329585	Zn	See SI Table 6a	See SI Table 6a	See SI Table 6a	6.12168
her.27.1-24a514a	Atlantic herring	2015	All except Skagerrak	35.3701	329585	Hg	See SI Table 6a	See SI Table 6a	See SI Table 6a	0.122677
her.27.1-24a514a	Atlantic herring	2016	All except Skagerrak	35.0445	383480	Ca	See SI Table 6a	See SI Table 6a	See SI Table 6a	501.941
her.27.1-24a514a	Atlantic herring	2016	All except Skagerrak	35.0445	383480	Fe	See SI Table 6a	See SI Table 6a	See SI Table 6a	10.8151
her.27.1-24a514a	Atlantic herring	2016	All except Skagerrak	35.0445	383480	I	See SI Table 6a	See SI Table 6a	See SI Table 6a	0.144237
her.27.1-24a514a	Atlantic herring	2016	All except Skagerrak	35.0445	383480	Se	See SI Table 6a	See SI Table 6a	See SI Table 6a	0.397226
her.27.1-24a514a	Atlantic herring	2016	All except Skagerrak	35.0445	383480	Zn	See SI Table 6a	See SI Table 6a	See SI Table 6a	6.1363
her.27.1-24a514a	Atlantic herring	2016	All except Skagerrak	35.0445	383480	Hg	See SI Table 6a	See SI Table 6a	See SI Table 6a	0.116718
her.27.1-24a514a	Atlantic herring	2017	All except Skagerrak	35.0339	721169	Ca	See SI Table 6a	See SI Table 6a	See SI Table 6a	501.927
her.27.1-24a514a	Atlantic herring	2017	All except Skagerrak	35.0339	721169	Fe	See SI Table 6a	See SI Table 6a	See SI Table 6a	10.8135
her.27.1-24a514a	Atlantic herring	2017	All except Skagerrak	35.0339	721169	I	See SI Table 6a	See SI Table 6a	See SI Table 6a	0.144261
her.27.1-24a514a	Atlantic herring	2017	All except Skagerrak	35.0339	721169	Se	See SI Table 6a	See SI Table 6a	See SI Table 6a	0.397262
her.27.1-24a514a	Atlantic herring	2017	All except Skagerrak	35.0339	721169	Zn	See SI Table 6a	See SI Table 6a	See SI Table 6a	6.13673
her.27.1-24a514a	Atlantic herring	2017	All except Skagerrak	35.0339	721169	Hg	See SI Table 6a	See SI Table 6a	See SI Table 6a	0.11653
her.27.1-24a514a	Atlantic herring	2018	All except Skagerrak	35.391	592894	Ca	See SI Table 6a	See SI Table 6a	See SI Table 6a	502.536
her.27.1-24a514a	Atlantic herring	2018	All except Skagerrak	35.391	592894	Fe	See SI Table 6a	See SI Table 6a	See SI Table 6a	10.8712
her.27.1-24a514a	Atlantic herring	2018	All except Skagerrak	35.391	592894	I	See SI Table 6a	See SI Table 6a	See SI Table 6a	0.143646
her.27.1-24a514a	Atlantic herring	2018	All except Skagerrak	35.391	592894	Se	See SI Table 6a	See SI Table 6a	See SI Table 6a	0.395902
her.27.1-24a514a	Atlantic herring	2018	All except Skagerrak	35.391	592894	Zn	See SI Table 6a	See SI Table 6a	See SI Table 6a	6.12072
her.27.1-24a514a	Atlantic herring	2018	All except Skagerrak	35.391	592894	Hg	See SI Table 6a	See SI Table 6a	See SI Table 6a	0.123071
her.27.1-24a514a	Atlantic herring	2019	All except Skagerrak	35.0495	777884	Ca	See SI Table 6a	See SI Table 6a	See SI Table 6a	501.954
her.27.1-24a514a	Atlantic herring	2019	All except Skagerrak	35.0495	777884	Fe	See SI Table 6a	See SI Table 6a	See SI Table 6a	10.8159
her.27.1-24a514a	Atlantic herring	2019	All except Skagerrak	35.0495	777884	I	See SI Table 6a	See SI Table 6a	See SI Table 6a	0.144227
her.27.1-24a514a	Atlantic herring	2019	All except Skagerrak	35.0495	777884	Se	See SI Table 6a	See SI Table 6a	See SI Table 6a	0.397204
her.27.1-24a514a	Atlantic herring	2019	All except Skagerrak	35.0495	777884	Zn	See SI Table 6a	See SI Table 6a	See SI Table 6a	6.13602
her.27.1-24a514a	Atlantic herring	2019	All except Skagerrak	35.0495	777884	Hg	See SI Table 6a	See SI Table 6a	See SI Table 6a	0.116808
her.27.1-24a514a	Atlantic herring	2020	All except Skagerrak	34.5549	723821	Ca	See SI Table 6a	See SI Table 6a	See SI Table 6a	501.083
her.27.1-24a514a	Atlantic herring	2020	All except Skagerrak	34.5549	723821	Fe	See SI Table 6a	See SI Table 6a	See SI Table 6a	10.7367
her.27.1-24a514a	Atlantic herring	2020	All except Skagerrak	34.5549	723821	I	See SI Table 6a	See SI Table 6a	See SI Table 6a	0.145064
her.27.1-24a514a	Atlantic herring	2020	All except Skagerrak	34.5549	723821	Se	See SI Table 6a	See SI Table 6a	See SI Table 6a	0.399093
her.27.1-24a514a	Atlantic herring	2020	All except Skagerrak	34.5549	723821	Zn	See SI Table 6a	See SI Table 6a	See SI Table 6a	6.15807
her.27.1-24a514a	Atlantic herring	2020	All except Skagerrak	34.5549	723821	Hg	See SI Table 6a	See SI Table 6a	See SI Table 6a	0.1083
her.27.3a47d	Atlantic herring	2010	North Sea + Skagerrak	28.5335	169015	Ca	See SI Table 6a	See SI Table 6a	See SI Table 6a	490.75
her.27.3a47d	Atlantic herring	2010	North Sea + Skagerrak	28.5335	169015	Fe	See SI Table 6a	See SI Table 6a	See SI Table 6a	9.81619
her.27.3a47d	Atlantic herring	2010	North Sea + Skagerrak	28.5335	169015	I	See SI Table 6a	See SI Table 6a	See SI Table 6a	0.155666
her.27.3a47d	Atlantic herring	2010	North Sea + Skagerrak	28.5335	169015	Se	See SI Table 6a	See SI Table 6a	See SI Table 6a	0.422814
her.27.3a47d	Atlantic herring	2010	North Sea + Skagerrak	28.5335	169015	Zn	See SI Table 6a	See SI Table 6a	See SI Table 6a	6.43299
her.27.3a47d	Atlantic herring	2010	North Sea + Skagerrak	28.5335	169015	Hg	See SI Table 6a	See SI Table 6a	See SI Table 6a	0.0431292
her.27.3a47d	Atlantic herring	2011	North Sea + Skagerrak	28.2026	215375	Ca	See SI Table 6a	See SI Table 6a	See SI Table 6a	490.186
her.27.3a47d	Atlantic herring	2011	North Sea + Skagerrak	28.2026	215375	Fe	See SI Table 6a	See SI Table 6a	See SI Table 6a	9.76799
her.27.3a47d	Atlantic herring	2011	North Sea + Skagerrak	28.2026	215375	I	See SI Table 6a	See SI Table 6a	See SI Table 6a	0.156269
her.27.3a47d	Atlantic herring	2011	North Sea + Skagerrak	28.2026	215375	Se	See SI Table 6a	See SI Table 6a	See SI Table 6a	0.42416
her.27.3a47d	Atlantic herring	2011	North Sea + Skagerrak	28.2026	215375	Zn	See SI Table 6a	See SI Table 6a	See SI Table 6a	6.4483
her.27.3a47d	Atlantic herring	2011	North Sea + Skagerrak	28.2026	215375	Hg	See SI Table 6a	See SI Table 6a	See SI Table 6a	0.0410016
her.27.3a47d	Atlantic herring	2012	North Sea + Skagerrak	28.615	416391	Ca	See SI Table 6a	See SI Table 6a	See SI Table 6a	490.878
her.27.3a47d	Atlantic herring	2012	North Sea + Skagerrak	28.615	416391	Fe	See SI Table 6a	See SI Table 6a	See SI Table 6a	9.82815
her.27.3a47d	Atlantic herring	2012	North Sea + Skagerrak	28.615	416391	I	See SI Table 6a	See SI Table 6a	See SI Table 6a	0.155518
her.27.3a47d	Atlantic herring	2012	North Sea + Skagerrak	28.615	416391	Se	See SI Table 6a	See SI Table 6a	See SI Table 6a	0.422484
her.27.3a47d	Atlantic herring	2012	North Sea + Skagerrak	28.615	416391	Zn	See SI Table 6a	See SI Table 6a	See SI Table 6a	6.42917
her.27.3a47d	Atlantic herring	2012	North Sea + Skagerrak	28.615	416391	Hg	See SI Table 6a	See SI Table 6a	See SI Table 6a	0.04367
her.27.3a47d	Atlantic herring	2013	North Sea + Skagerrak	28.9921	492911	Ca	See SI Table 6a	See SI Table 6a	See SI Table 6a	491.531
her.27.3a47d	Atlantic herring	2013	North Sea + Skagerrak	28.9921	492911	Fe	See SI Table 6a	See SI Table 6a	See SI Table 6a	9.88342
her.27.3a47d	Atlantic herring	2013	North Sea + Skagerrak	28.9921	492911	I	See SI Table 6a	See SI Table 6a	See SI Table 6a	0.154819
her.27.3a47d	Atlantic herring	2013	North Sea + Skagerrak	28.9921	492911	Se	See SI Table 6a	See SI Table 6a	See SI Table 6a	0.420959
her.27.3a47d	Atlantic herring	2013	North Sea + Skagerrak	28.9921	492911	Zn	See SI Table 6a	See SI Table 6a	See SI Table 6a	6.41158
her.27.3a47d	Atlantic herring	2013	North Sea + Skagerrak	28.9921	492911	Hg	See SI Table 6a	See SI Table 6a	See SI Table 6a	0.0462623
her.27.3a47d	Atlantic herring	2014	North Sea + Skagerrak	29.0664	494834	Ca	See SI Table 6a	See SI Table 6a	See SI Table 6a	491.657
her.27.3a47d	Atlantic herring	2014	North Sea + Skagerrak	29.0664	494834	Fe	See SI Table 6a	See SI Table 6a	See SI Table 6a	9.89434
her.27.3a47d	Atlantic herring	2014	North Sea + Skagerrak	29.0664	494834	I	See SI Table 6a	See SI Table 6a	See SI Table 6a	0.154692
her.27.3a47d	Atlantic herring	2014	North Sea + Skagerrak	29.0664	494834	Se	See SI Table 6a	See SI Table 6a	See SI Table 6a	0.420657
her.27.3a47d	Atlantic herring	2014	North Sea + Skagerrak	29.0664	494834	Zn	See SI Table 6a	See SI Table 6a	See SI Table 6a	6.40803
her.27.3a47d	Atlantic herring	2014	North Sea + Skagerrak	29.0664	494834	Hg	See SI Table 6a	See SI Table 6a	See SI Table 6a	0.0467909
her.27.3a47d	Atlantic herring	2015	North Sea + Skagerrak	28.9387	485049	Ca	See SI Table 6a	See SI Table 6a	See SI Table 6a	491.438
her.27.3a47d	Atlantic herring	2015	North Sea + Skagerrak	28.9387	485049	Fe	See SI Table 6a	See SI Table 6a	See SI Table 6a	9.8756
her.27.3a47d	Atlantic herring	2015	North Sea + Skagerrak	28.9387	485049	I	See SI Table 6a	See SI Table 6a	See SI Table 6a	0.154924
her.27.3a47d	Atlantic herring	2015	North Sea + Skagerrak	28.9387	485049	Se	See SI Table 6a	See SI Table 6a	See SI Table 6a	0.421174
her.27.3a47d	Atlantic herring	2015	North Sea + Skagerrak	28.9387	485049	Zn	See SI Table 6a	See SI Table 6a	See SI Table 6a	6.41385
her.27.3a47d	Atlantic herring	2015	North Sea + Skagerrak	28.9387	485049	Hg	See SI Table 6a	See SI Table 6a	See SI Table 6a	0.0458865
her.27.3a47d	Atlantic herring	2016	North Sea + Skagerrak	28.5805	552355	Ca	See SI Table 6a	See SI Table 6a	See SI Table 6a	490.824
her.27.3a47d	Atlantic herring	2016	North Sea + Skagerrak	28.5805	552355	Fe	See SI Table 6a	See SI Table 6a	See SI Table 6a	9.823
her.27.3a47d	Atlantic herring	2016	North Sea + Skagerrak	28.5805	552355	I	See SI Table 6a	See SI Table 6a	See SI Table 6a	0.155579
her.27.3a47d	Atlantic herring	2016	North Sea + Skagerrak	28.5805	552355	Se	See SI Table 6a	See SI Table 6a	See SI Table 6a	0.422621
her.27.3a47d	Atlantic herring	2016	North Sea + Skagerrak	28.5805	552355	Zn	See SI Table 6a	See SI Table 6a	See SI Table 6a	6.43069
her.27.3a47d	Atlantic herring	2016	North Sea + Skagerrak	28.5805	552355	Hg	See SI Table 6a	See SI Table 6a	See SI Table 6a	0.04344
her.27.3a47d	Atlantic herring	2017	North Sea + Skagerrak	28.1629	489312	Ca	See SI Table 6a	See SI Table 6a	See SI Table 6a	490.111
her.27.3a47d	Atlantic herring	2017	North Sea + Skagerrak	28.1629	489312	Fe	See SI Table 6a	See SI Table 6a	See SI Table 6a	9.76222
her.27.3a47d	Atlantic herring	2017	North Sea + Skagerrak	28.1629	489312	I	See SI Table 6a	See SI Table 6a	See SI Table 6a	0.156332
her.27.3a47d	Atlantic herring	2017	North Sea + Skagerrak	28.1629	489312	Se	See SI Table 6a	See SI Table 6a	See SI Table 6a	0.424318
her.27.3a47d	Atlantic herring	2017	North Sea + Skagerrak	28.1629	489312	Zn	See SI Table 6a	See SI Table 6a	See SI Table 6a	6.45023
her.27.3a47d	Atlantic herring	2017	North Sea + Skagerrak	28.1629	489312	Hg	See SI Table 6a	See SI Table 6a	See SI Table 6a	0.0407536
her.27.3a47d	Atlantic herring	2018	North Sea + Skagerrak	28.9494	596941	Ca	See SI Table 6a	See SI Table 6a	See SI Table 6a	491.449
her.27.3a47d	Atlantic herring	2018	North Sea + Skagerrak	28.9494	596941	Fe	See SI Table 6a	See SI Table 6a	See SI Table 6a	9.87717
her.27.3a47d	Atlantic herring	2018	North Sea + Skagerrak	28.9494	596941	I	See SI Table 6a	See SI Table 6a	See SI Table 6a	0.154904
her.27.3a47d	Atlantic herring	2018	North Sea + Skagerrak	28.9494	596941	Se	See SI Table 6a	See SI Table 6a	See SI Table 6a	0.421132
her.27.3a47d	Atlantic herring	2018	North Sea + Skagerrak	28.9494	596941	Zn	See SI Table 6a	See SI Table 6a	See SI Table 6a	6.41356
her.27.3a47d	Atlantic herring	2018	North Sea + Skagerrak	28.9494	596941	Hg	See SI Table 6a	See SI Table 6a	See SI Table 6a	0.0459618
her.27.3a47d	Atlantic herring	2019	North Sea + Skagerrak	29.2596	433031	Ca	See SI Table 6a	See SI Table 6a	See SI Table 6a	491.975
her.27.3a47d	Atlantic herring	2019	North Sea + Skagerrak	29.2596	433031	Fe	See SI Table 6a	See SI Table 6a	See SI Table 6a	9.92287
her.27.3a47d	Atlantic herring	2019	North Sea + Skagerrak	29.2596	433031	I	See SI Table 6a	See SI Table 6a	See SI Table 6a	0.154343
her.27.3a47d	Atlantic herring	2019	North Sea + Skagerrak	29.2596	433031	Se	See SI Table 6a	See SI Table 6a	See SI Table 6a	0.419878
her.27.3a47d	Atlantic herring	2019	North Sea + Skagerrak	29.2596	433031	Zn	See SI Table 6a	See SI Table 6a	See SI Table 6a	6.39908
her.27.3a47d	Atlantic herring	2019	North Sea + Skagerrak	29.2596	433031	Hg	See SI Table 6a	See SI Table 6a	See SI Table 6a	0.0481933
her.27.3a47d	Atlantic herring	2020	North Sea + Skagerrak	28.7425	414270	Ca	See SI Table 6a	See SI Table 6a	See SI Table 6a	491.098
her.27.3a47d	Atlantic herring	2020	North Sea + Skagerrak	28.7425	414270	Fe	See SI Table 6a	See SI Table 6a	See SI Table 6a	9.84674
her.27.3a47d	Atlantic herring	2020	North Sea + Skagerrak	28.7425	414270	I	See SI Table 6a	See SI Table 6a	See SI Table 6a	0.155278
her.27.3a47d	Atlantic herring	2020	North Sea + Skagerrak	28.7425	414270	Se	See SI Table 6a	See SI Table 6a	See SI Table 6a	0.421968
her.27.3a47d	Atlantic herring	2020	North Sea + Skagerrak	28.7425	414270	Zn	See SI Table 6a	See SI Table 6a	See SI Table 6a	6.42337
her.27.3a47d	Atlantic herring	2020	North Sea + Skagerrak	28.7425	414270	Hg	See SI Table 6a	See SI Table 6a	See SI Table 6a	0.0445298
mac.27.nea	Atlantic mackerel	2010	All ocean basins	34.6366	880199	Ca	See SI Table 6a	See SI Table 6a	See SI Table 6a	147.112
mac.27.nea	Atlantic mackerel	2010	All ocean basins	34.6366	880199	Fe	See SI Table 6a	See SI Table 6a	See SI Table 6a	9.25247
mac.27.nea	Atlantic mackerel	2010	All ocean basins	34.6366	880199	I	See SI Table 6a	See SI Table 6a	See SI Table 6a	0.209741
mac.27.nea	Atlantic mackerel	2010	All ocean basins	34.6366	880199	Se	See SI Table 6a	See SI Table 6a	See SI Table 6a	0.532307
mac.27.nea	Atlantic mackerel	2010	All ocean basins	34.6366	880199	Zn	See SI Table 6a	See SI Table 6a	See SI Table 6a	6.11732
mac.27.nea	Atlantic mackerel	2010	All ocean basins	34.6366	880199	Hg	See SI Table 6a	See SI Table 6a	See SI Table 6a	0.0381766
mac.27.nea	Atlantic mackerel	2011	All ocean basins	35.067	951070	Ca	See SI Table 6a	See SI Table 6a	See SI Table 6a	148.545
mac.27.nea	Atlantic mackerel	2011	All ocean basins	35.067	951070	Fe	See SI Table 6a	See SI Table 6a	See SI Table 6a	9.31866
mac.27.nea	Atlantic mackerel	2011	All ocean basins	35.067	951070	I	See SI Table 6a	See SI Table 6a	See SI Table 6a	0.211049
mac.27.nea	Atlantic mackerel	2011	All ocean basins	35.067	951070	Se	See SI Table 6a	See SI Table 6a	See SI Table 6a	0.53231
mac.27.nea	Atlantic mackerel	2011	All ocean basins	35.067	951070	Zn	See SI Table 6a	See SI Table 6a	See SI Table 6a	6.11841
mac.27.nea	Atlantic mackerel	2011	All ocean basins	35.067	951070	Hg	See SI Table 6a	See SI Table 6a	See SI Table 6a	0.0395271
mac.27.nea	Atlantic mackerel	2012	All ocean basins	34.9985	902468	Ca	See SI Table 6a	See SI Table 6a	See SI Table 6a	148.315
mac.27.nea	Atlantic mackerel	2012	All ocean basins	34.9985	902468	Fe	See SI Table 6a	See SI Table 6a	See SI Table 6a	9.30834
mac.27.nea	Atlantic mackerel	2012	All ocean basins	34.9985	902468	I	See SI Table 6a	See SI Table 6a	See SI Table 6a	0.210843
mac.27.nea	Atlantic mackerel	2012	All ocean basins	34.9985	902468	Se	See SI Table 6a	See SI Table 6a	See SI Table 6a	0.532312
mac.27.nea	Atlantic mackerel	2012	All ocean basins	34.9985	902468	Zn	See SI Table 6a	See SI Table 6a	See SI Table 6a	6.11812
mac.27.nea	Atlantic mackerel	2012	All ocean basins	34.9985	902468	Hg	See SI Table 6a	See SI Table 6a	See SI Table 6a	0.0393099
mac.27.nea	Atlantic mackerel	2013	All ocean basins	34.5257	940399	Ca	See SI Table 6a	See SI Table 6a	See SI Table 6a	146.747
mac.27.nea	Atlantic mackerel	2013	All ocean basins	34.5257	940399	Fe	See SI Table 6a	See SI Table 6a	See SI Table 6a	9.23543
mac.27.nea	Atlantic mackerel	2013	All ocean basins	34.5257	940399	I	See SI Table 6a	See SI Table 6a	See SI Table 6a	0.209402
mac.27.nea	Atlantic mackerel	2013	All ocean basins	34.5257	940399	Se	See SI Table 6a	See SI Table 6a	See SI Table 6a	0.532293
mac.27.nea	Atlantic mackerel	2013	All ocean basins	34.5257	940399	Zn	See SI Table 6a	See SI Table 6a	See SI Table 6a	6.11671
mac.27.nea	Atlantic mackerel	2013	All ocean basins	34.5257	940399	Hg	See SI Table 6a	See SI Table 6a	See SI Table 6a	0.0378372
mac.27.nea	Atlantic mackerel	2014	All ocean basins	34.6967	1.40616e+06	Ca	See SI Table 6a	See SI Table 6a	See SI Table 6a	147.312
mac.27.nea	Atlantic mackerel	2014	All ocean basins	34.6967	1.40616e+06	Fe	See SI Table 6a	See SI Table 6a	See SI Table 6a	9.26166
mac.27.nea	Atlantic mackerel	2014	All ocean basins	34.6967	1.40616e+06	I	See SI Table 6a	See SI Table 6a	See SI Table 6a	0.209925
mac.27.nea	Atlantic mackerel	2014	All ocean basins	34.6967	1.40616e+06	Se	See SI Table 6a	See SI Table 6a	See SI Table 6a	0.532301
mac.27.nea	Atlantic mackerel	2014	All ocean basins	34.6967	1.40616e+06	Zn	See SI Table 6a	See SI Table 6a	See SI Table 6a	6.11735
mac.27.nea	Atlantic mackerel	2014	All ocean basins	34.6967	1.40616e+06	Hg	See SI Table 6a	See SI Table 6a	See SI Table 6a	0.0383636
mac.27.nea	Atlantic mackerel	2015	All ocean basins	35.036	1.2228e+06	Ca	See SI Table 6a	See SI Table 6a	See SI Table 6a	148.439
mac.27.nea	Atlantic mackerel	2015	All ocean basins	35.036	1.2228e+06	Fe	See SI Table 6a	See SI Table 6a	See SI Table 6a	9.31413
mac.27.nea	Atlantic mackerel	2015	All ocean basins	35.036	1.2228e+06	I	See SI Table 6a	See SI Table 6a	See SI Table 6a	0.21096
mac.27.nea	Atlantic mackerel	2015	All ocean basins	35.036	1.2228e+06	Se	See SI Table 6a	See SI Table 6a	See SI Table 6a	0.532316
mac.27.nea	Atlantic mackerel	2015	All ocean basins	35.036	1.2228e+06	Zn	See SI Table 6a	See SI Table 6a	See SI Table 6a	6.11829
mac.27.nea	Atlantic mackerel	2015	All ocean basins	35.036	1.2228e+06	Hg	See SI Table 6a	See SI Table 6a	See SI Table 6a	0.0394282
mac.27.nea	Atlantic mackerel	2016	All ocean basins	34.8943	1.10268e+06	Ca	See SI Table 6a	See SI Table 6a	See SI Table 6a	147.968
mac.27.nea	Atlantic mackerel	2016	All ocean basins	34.8943	1.10268e+06	Fe	See SI Table 6a	See SI Table 6a	See SI Table 6a	9.29201
mac.27.nea	Atlantic mackerel	2016	All ocean basins	34.8943	1.10268e+06	I	See SI Table 6a	See SI Table 6a	See SI Table 6a	0.210522
mac.27.nea	Atlantic mackerel	2016	All ocean basins	34.8943	1.10268e+06	Se	See SI Table 6a	See SI Table 6a	See SI Table 6a	0.532308
mac.27.nea	Atlantic mackerel	2016	All ocean basins	34.8943	1.10268e+06	Zn	See SI Table 6a	See SI Table 6a	See SI Table 6a	6.11785
mac.27.nea	Atlantic mackerel	2016	All ocean basins	34.8943	1.10268e+06	Hg	See SI Table 6a	See SI Table 6a	See SI Table 6a	0.0389811
mac.27.nea	Atlantic mackerel	2017	All ocean basins	35.4673	1.15971e+06	Ca	See SI Table 6a	See SI Table 6a	See SI Table 6a	149.889
mac.27.nea	Atlantic mackerel	2017	All ocean basins	35.4673	1.15971e+06	Fe	See SI Table 6a	See SI Table 6a	See SI Table 6a	9.38092
mac.27.nea	Atlantic mackerel	2017	All ocean basins	35.4673	1.15971e+06	I	See SI Table 6a	See SI Table 6a	See SI Table 6a	0.21228
mac.27.nea	Atlantic mackerel	2017	All ocean basins	35.4673	1.15971e+06	Se	See SI Table 6a	See SI Table 6a	See SI Table 6a	0.532331
mac.27.nea	Atlantic mackerel	2017	All ocean basins	35.4673	1.15971e+06	Zn	See SI Table 6a	See SI Table 6a	See SI Table 6a	6.11956
mac.27.nea	Atlantic mackerel	2017	All ocean basins	35.4673	1.15971e+06	Hg	See SI Table 6a	See SI Table 6a	See SI Table 6a	0.0408257
mac.27.nea	Atlantic mackerel	2018	All ocean basins	35.8479	1.02342e+06	Ca	See SI Table 6a	See SI Table 6a	See SI Table 6a	151.177
mac.27.nea	Atlantic mackerel	2018	All ocean basins	35.8479	1.02342e+06	Fe	See SI Table 6a	See SI Table 6a	See SI Table 6a	9.44043
mac.27.nea	Atlantic mackerel	2018	All ocean basins	35.8479	1.02342e+06	I	See SI Table 6a	See SI Table 6a	See SI Table 6a	0.213453
mac.27.nea	Atlantic mackerel	2018	All ocean basins	35.8479	1.02342e+06	Se	See SI Table 6a	See SI Table 6a	See SI Table 6a	0.532339
mac.27.nea	Atlantic mackerel	2018	All ocean basins	35.8479	1.02342e+06	Zn	See SI Table 6a	See SI Table 6a	See SI Table 6a	6.12075
mac.27.nea	Atlantic mackerel	2018	All ocean basins	35.8479	1.02342e+06	Hg	See SI Table 6a	See SI Table 6a	See SI Table 6a	0.0421002
mac.27.nea	Atlantic mackerel	2019	All ocean basins	35.9379	840191	Ca	See SI Table 6a	See SI Table 6a	See SI Table 6a	151.483
mac.27.nea	Atlantic mackerel	2019	All ocean basins	35.9379	840191	Fe	See SI Table 6a	See SI Table 6a	See SI Table 6a	9.45448
mac.27.nea	Atlantic mackerel	2019	All ocean basins	35.9379	840191	I	See SI Table 6a	See SI Table 6a	See SI Table 6a	0.213736
mac.27.nea	Atlantic mackerel	2019	All ocean basins	35.9379	840191	Se	See SI Table 6a	See SI Table 6a	See SI Table 6a	0.532343
mac.27.nea	Atlantic mackerel	2019	All ocean basins	35.9379	840191	Zn	See SI Table 6a	See SI Table 6a	See SI Table 6a	6.12098
mac.27.nea	Atlantic mackerel	2019	All ocean basins	35.9379	840191	Hg	See SI Table 6a	See SI Table 6a	See SI Table 6a	0.0424082
mac.27.nea	Atlantic mackerel	2020	All ocean basins	36.6139	1.03986e+06	Ca	See SI Table 6a	See SI Table 6a	See SI Table 6a	153.805
mac.27.nea	Atlantic mackerel	2020	All ocean basins	36.6139	1.03986e+06	Fe	See SI Table 6a	See SI Table 6a	See SI Table 6a	9.56113
mac.27.nea	Atlantic mackerel	2020	All ocean basins	36.6139	1.03986e+06	I	See SI Table 6a	See SI Table 6a	See SI Table 6a	0.215845
mac.27.nea	Atlantic mackerel	2020	All ocean basins	36.6139	1.03986e+06	Se	See SI Table 6a	See SI Table 6a	See SI Table 6a	0.532367
mac.27.nea	Atlantic mackerel	2020	All ocean basins	36.6139	1.03986e+06	Zn	See SI Table 6a	See SI Table 6a	See SI Table 6a	6.12295
mac.27.nea	Atlantic mackerel	2020	All ocean basins	36.6139	1.03986e+06	Hg	See SI Table 6a	See SI Table 6a	See SI Table 6a	0.0447863
cod.27.1-2.coastN	Atlantic cod	2010	Norwegian Sea	76.3498	42784.3	Ca	See SI Table 6a	See SI Table 6a	See SI Table 6a	142.947
cod.27.1-2.coastN	Atlantic cod	2010	Norwegian Sea	76.3498	42784.3	Fe	See SI Table 6a	See SI Table 6a	See SI Table 6a	1.43331
cod.27.1-2.coastN	Atlantic cod	2010	Norwegian Sea	76.3498	42784.3	I	See SI Table 6a	See SI Table 6a	See SI Table 6a	2.51532
cod.27.1-2.coastN	Atlantic cod	2010	Norwegian Sea	76.3498	42784.3	Se	See SI Table 6a	See SI Table 6a	See SI Table 6a	0.257663
cod.27.1-2.coastN	Atlantic cod	2010	Norwegian Sea	76.3498	42784.3	Zn	See SI Table 6a	See SI Table 6a	See SI Table 6a	3.69446
cod.27.1-2.coastN	Atlantic cod	2010	Norwegian Sea	76.3498	42784.3	Hg	See SI Table 6a	See SI Table 6a	See SI Table 6a	0.0789381
cod.27.1-2.coastN	Atlantic cod	2011	Norwegian Sea	77.9216	35876.6	Ca	See SI Table 6a	See SI Table 6a	See SI Table 6a	138.74
cod.27.1-2.coastN	Atlantic cod	2011	Norwegian Sea	77.9216	35876.6	Fe	See SI Table 6a	See SI Table 6a	See SI Table 6a	1.42732
cod.27.1-2.coastN	Atlantic cod	2011	Norwegian Sea	77.9216	35876.6	I	See SI Table 6a	See SI Table 6a	See SI Table 6a	2.49745
cod.27.1-2.coastN	Atlantic cod	2011	Norwegian Sea	77.9216	35876.6	Se	See SI Table 6a	See SI Table 6a	See SI Table 6a	0.25778
cod.27.1-2.coastN	Atlantic cod	2011	Norwegian Sea	77.9216	35876.6	Zn	See SI Table 6a	See SI Table 6a	See SI Table 6a	3.70416
cod.27.1-2.coastN	Atlantic cod	2011	Norwegian Sea	77.9216	35876.6	Hg	See SI Table 6a	See SI Table 6a	See SI Table 6a	0.0816411
cod.27.1-2.coastN	Atlantic cod	2012	Norwegian Sea	78.9082	34752.5	Ca	See SI Table 6a	See SI Table 6a	See SI Table 6a	136.163
cod.27.1-2.coastN	Atlantic cod	2012	Norwegian Sea	78.9082	34752.5	Fe	See SI Table 6a	See SI Table 6a	See SI Table 6a	1.42359
cod.27.1-2.coastN	Atlantic cod	2012	Norwegian Sea	78.9082	34752.5	I	See SI Table 6a	See SI Table 6a	See SI Table 6a	2.48626
cod.27.1-2.coastN	Atlantic cod	2012	Norwegian Sea	78.9082	34752.5	Se	See SI Table 6a	See SI Table 6a	See SI Table 6a	0.257854
cod.27.1-2.coastN	Atlantic cod	2012	Norwegian Sea	78.9082	34752.5	Zn	See SI Table 6a	See SI Table 6a	See SI Table 6a	3.71027
cod.27.1-2.coastN	Atlantic cod	2012	Norwegian Sea	78.9082	34752.5	Hg	See SI Table 6a	See SI Table 6a	See SI Table 6a	0.0833835
cod.27.1-2.coastN	Atlantic cod	2013	Norwegian Sea	78.4861	29294.2	Ca	See SI Table 6a	See SI Table 6a	See SI Table 6a	137.259
cod.27.1-2.coastN	Atlantic cod	2013	Norwegian Sea	78.4861	29294.2	Fe	See SI Table 6a	See SI Table 6a	See SI Table 6a	1.4252
cod.27.1-2.coastN	Atlantic cod	2013	Norwegian Sea	78.4861	29294.2	I	See SI Table 6a	See SI Table 6a	See SI Table 6a	2.491
cod.27.1-2.coastN	Atlantic cod	2013	Norwegian Sea	78.4861	29294.2	Se	See SI Table 6a	See SI Table 6a	See SI Table 6a	0.257824
cod.27.1-2.coastN	Atlantic cod	2013	Norwegian Sea	78.4861	29294.2	Zn	See SI Table 6a	See SI Table 6a	See SI Table 6a	3.70765
cod.27.1-2.coastN	Atlantic cod	2013	Norwegian Sea	78.4861	29294.2	Hg	See SI Table 6a	See SI Table 6a	See SI Table 6a	0.0826327
cod.27.1-2.coastN	Atlantic cod	2014	Norwegian Sea	79.1991	30662.8	Ca	See SI Table 6a	See SI Table 6a	See SI Table 6a	135.412
cod.27.1-2.coastN	Atlantic cod	2014	Norwegian Sea	79.1991	30662.8	Fe	See SI Table 6a	See SI Table 6a	See SI Table 6a	1.42248
cod.27.1-2.coastN	Atlantic cod	2014	Norwegian Sea	79.1991	30662.8	I	See SI Table 6a	See SI Table 6a	See SI Table 6a	2.48299
cod.27.1-2.coastN	Atlantic cod	2014	Norwegian Sea	79.1991	30662.8	Se	See SI Table 6a	See SI Table 6a	See SI Table 6a	0.257876
cod.27.1-2.coastN	Atlantic cod	2014	Norwegian Sea	79.1991	30662.8	Zn	See SI Table 6a	See SI Table 6a	See SI Table 6a	3.71207
cod.27.1-2.coastN	Atlantic cod	2014	Norwegian Sea	79.1991	30662.8	Hg	See SI Table 6a	See SI Table 6a	See SI Table 6a	0.0839077
cod.27.1-2.coastN	Atlantic cod	2015	Norwegian Sea	78.5773	42422	Ca	See SI Table 6a	See SI Table 6a	See SI Table 6a	137.022
cod.27.1-2.coastN	Atlantic cod	2015	Norwegian Sea	78.5773	42422	Fe	See SI Table 6a	See SI Table 6a	See SI Table 6a	1.42483
cod.27.1-2.coastN	Atlantic cod	2015	Norwegian Sea	78.5773	42422	I	See SI Table 6a	See SI Table 6a	See SI Table 6a	2.49001
cod.27.1-2.coastN	Atlantic cod	2015	Norwegian Sea	78.5773	42422	Se	See SI Table 6a	See SI Table 6a	See SI Table 6a	0.257832
cod.27.1-2.coastN	Atlantic cod	2015	Norwegian Sea	78.5773	42422	Zn	See SI Table 6a	See SI Table 6a	See SI Table 6a	3.70821
cod.27.1-2.coastN	Atlantic cod	2015	Norwegian Sea	78.5773	42422	Hg	See SI Table 6a	See SI Table 6a	See SI Table 6a	0.0827946
cod.27.1-2.coastN	Atlantic cod	2016	Norwegian Sea	79.9819	57425.9	Ca	See SI Table 6a	See SI Table 6a	See SI Table 6a	133.412
cod.27.1-2.coastN	Atlantic cod	2016	Norwegian Sea	79.9819	57425.9	Fe	See SI Table 6a	See SI Table 6a	See SI Table 6a	1.41956
cod.27.1-2.coastN	Atlantic cod	2016	Norwegian Sea	79.9819	57425.9	I	See SI Table 6a	See SI Table 6a	See SI Table 6a	2.47416
cod.27.1-2.coastN	Atlantic cod	2016	Norwegian Sea	79.9819	57425.9	Se	See SI Table 6a	See SI Table 6a	See SI Table 6a	0.257936
cod.27.1-2.coastN	Atlantic cod	2016	Norwegian Sea	79.9819	57425.9	Zn	See SI Table 6a	See SI Table 6a	See SI Table 6a	3.71692
cod.27.1-2.coastN	Atlantic cod	2016	Norwegian Sea	79.9819	57425.9	Hg	See SI Table 6a	See SI Table 6a	See SI Table 6a	0.0853258
cod.27.1-2.coastN	Atlantic cod	2017	Norwegian Sea	78.6587	61602.9	Ca	See SI Table 6a	See SI Table 6a	See SI Table 6a	136.81
cod.27.1-2.coastN	Atlantic cod	2017	Norwegian Sea	78.6587	61602.9	Fe	See SI Table 6a	See SI Table 6a	See SI Table 6a	1.42452
cod.27.1-2.coastN	Atlantic cod	2017	Norwegian Sea	78.6587	61602.9	I	See SI Table 6a	See SI Table 6a	See SI Table 6a	2.48903
cod.27.1-2.coastN	Atlantic cod	2017	Norwegian Sea	78.6587	61602.9	Se	See SI Table 6a	See SI Table 6a	See SI Table 6a	0.257834
cod.27.1-2.coastN	Atlantic cod	2017	Norwegian Sea	78.6587	61602.9	Zn	See SI Table 6a	See SI Table 6a	See SI Table 6a	3.70872
cod.27.1-2.coastN	Atlantic cod	2017	Norwegian Sea	78.6587	61602.9	Hg	See SI Table 6a	See SI Table 6a	See SI Table 6a	0.082939
cod.27.1-2.coastN	Atlantic cod	2018	Norwegian Sea	77.9302	42469.1	Ca	See SI Table 6a	See SI Table 6a	See SI Table 6a	138.717
cod.27.1-2.coastN	Atlantic cod	2018	Norwegian Sea	77.9302	42469.1	Fe	See SI Table 6a	See SI Table 6a	See SI Table 6a	1.42729
cod.27.1-2.coastN	Atlantic cod	2018	Norwegian Sea	77.9302	42469.1	I	See SI Table 6a	See SI Table 6a	See SI Table 6a	2.4973
cod.27.1-2.coastN	Atlantic cod	2018	Norwegian Sea	77.9302	42469.1	Se	See SI Table 6a	See SI Table 6a	See SI Table 6a	0.257781
cod.27.1-2.coastN	Atlantic cod	2018	Norwegian Sea	77.9302	42469.1	Zn	See SI Table 6a	See SI Table 6a	See SI Table 6a	3.70421
cod.27.1-2.coastN	Atlantic cod	2018	Norwegian Sea	77.9302	42469.1	Hg	See SI Table 6a	See SI Table 6a	See SI Table 6a	0.0816545
cod.27.1-2.coastN	Atlantic cod	2019	Norwegian Sea	77.5578	43806.6	Ca	See SI Table 6a	See SI Table 6a	See SI Table 6a	139.703
cod.27.1-2.coastN	Atlantic cod	2019	Norwegian Sea	77.5578	43806.6	Fe	See SI Table 6a	See SI Table 6a	See SI Table 6a	1.42871
cod.27.1-2.coastN	Atlantic cod	2019	Norwegian Sea	77.5578	43806.6	I	See SI Table 6a	See SI Table 6a	See SI Table 6a	2.5015
cod.27.1-2.coastN	Atlantic cod	2019	Norwegian Sea	77.5578	43806.6	Se	See SI Table 6a	See SI Table 6a	See SI Table 6a	0.257752
cod.27.1-2.coastN	Atlantic cod	2019	Norwegian Sea	77.5578	43806.6	Zn	See SI Table 6a	See SI Table 6a	See SI Table 6a	3.70192
cod.27.1-2.coastN	Atlantic cod	2019	Norwegian Sea	77.5578	43806.6	Hg	See SI Table 6a	See SI Table 6a	See SI Table 6a	0.0810086
cod.27.1-2.coastN	Atlantic cod	2020	Norwegian Sea	76.5006	49629	Ca	See SI Table 6a	See SI Table 6a	See SI Table 6a	142.538
cod.27.1-2.coastN	Atlantic cod	2020	Norwegian Sea	76.5006	49629	Fe	See SI Table 6a	See SI Table 6a	See SI Table 6a	1.43273
cod.27.1-2.coastN	Atlantic cod	2020	Norwegian Sea	76.5006	49629	I	See SI Table 6a	See SI Table 6a	See SI Table 6a	2.5136
cod.27.1-2.coastN	Atlantic cod	2020	Norwegian Sea	76.5006	49629	Se	See SI Table 6a	See SI Table 6a	See SI Table 6a	0.257673
cod.27.1-2.coastN	Atlantic cod	2020	Norwegian Sea	76.5006	49629	Zn	See SI Table 6a	See SI Table 6a	See SI Table 6a	3.69539
cod.27.1-2.coastN	Atlantic cod	2020	Norwegian Sea	76.5006	49629	Hg	See SI Table 6a	See SI Table 6a	See SI Table 6a	0.0791934
her.27.1-24a514a	Atlantic herring	2010	All except Skagerrak	33.846	1.45247e+06	Ca	See SI Table 6a	See SI Table 6a	See SI Table 6a	568.237
her.27.1-24a514a	Atlantic herring	2010	All except Skagerrak	33.846	1.45247e+06	Fe	See SI Table 6a	See SI Table 6a	See SI Table 6a	12.2593
her.27.1-24a514a	Atlantic herring	2010	All except Skagerrak	33.846	1.45247e+06	I	See SI Table 6a	See SI Table 6a	See SI Table 6a	0.146224
her.27.1-24a514a	Atlantic herring	2010	All except Skagerrak	33.846	1.45247e+06	Se	See SI Table 6a	See SI Table 6a	See SI Table 6a	0.502001
her.27.1-24a514a	Atlantic herring	2010	All except Skagerrak	33.846	1.45247e+06	Zn	See SI Table 6a	See SI Table 6a	See SI Table 6a	6.02231
her.27.1-24a514a	Atlantic herring	2010	All except Skagerrak	33.846	1.45247e+06	Hg	See SI Table 6a	See SI Table 6a	See SI Table 6a	0.0502469
her.27.1-24a514a	Atlantic herring	2011	All except Skagerrak	34.0954	991293	Ca	See SI Table 6a	See SI Table 6a	See SI Table 6a	568.727
her.27.1-24a514a	Atlantic herring	2011	All except Skagerrak	34.0954	991293	Fe	See SI Table 6a	See SI Table 6a	See SI Table 6a	12.3048
her.27.1-24a514a	Atlantic herring	2011	All except Skagerrak	34.0954	991293	I	See SI Table 6a	See SI Table 6a	See SI Table 6a	0.145798
her.27.1-24a514a	Atlantic herring	2011	All except Skagerrak	34.0954	991293	Se	See SI Table 6a	See SI Table 6a	See SI Table 6a	0.500799
her.27.1-24a514a	Atlantic herring	2011	All except Skagerrak	34.0954	991293	Zn	See SI Table 6a	See SI Table 6a	See SI Table 6a	6.0115
her.27.1-24a514a	Atlantic herring	2011	All except Skagerrak	34.0954	991293	Hg	See SI Table 6a	See SI Table 6a	See SI Table 6a	0.0521991
her.27.1-24a514a	Atlantic herring	2012	All except Skagerrak	34.3733	825839	Ca	See SI Table 6a	See SI Table 6a	See SI Table 6a	569.282
her.27.1-24a514a	Atlantic herring	2012	All except Skagerrak	34.3733	825839	Fe	See SI Table 6a	See SI Table 6a	See SI Table 6a	12.3558
her.27.1-24a514a	Atlantic herring	2012	All except Skagerrak	34.3733	825839	I	See SI Table 6a	See SI Table 6a	See SI Table 6a	0.145321
her.27.1-24a514a	Atlantic herring	2012	All except Skagerrak	34.3733	825839	Se	See SI Table 6a	See SI Table 6a	See SI Table 6a	0.49947
her.27.1-24a514a	Atlantic herring	2012	All except Skagerrak	34.3733	825839	Zn	See SI Table 6a	See SI Table 6a	See SI Table 6a	5.99936
her.27.1-24a514a	Atlantic herring	2012	All except Skagerrak	34.3733	825839	Hg	See SI Table 6a	See SI Table 6a	See SI Table 6a	0.0544663
her.27.1-24a514a	Atlantic herring	2013	All except Skagerrak	34.7236	680779	Ca	See SI Table 6a	See SI Table 6a	See SI Table 6a	569.975
her.27.1-24a514a	Atlantic herring	2013	All except Skagerrak	34.7236	680779	Fe	See SI Table 6a	See SI Table 6a	See SI Table 6a	12.4204
her.27.1-24a514a	Atlantic herring	2013	All except Skagerrak	34.7236	680779	I	See SI Table 6a	See SI Table 6a	See SI Table 6a	0.144728
her.27.1-24a514a	Atlantic herring	2013	All except Skagerrak	34.7236	680779	Se	See SI Table 6a	See SI Table 6a	See SI Table 6a	0.497791
her.27.1-24a514a	Atlantic herring	2013	All except Skagerrak	34.7236	680779	Zn	See SI Table 6a	See SI Table 6a	See SI Table 6a	5.98412
her.27.1-24a514a	Atlantic herring	2013	All except Skagerrak	34.7236	680779	Hg	See SI Table 6a	See SI Table 6a	See SI Table 6a	0.0574635
her.27.1-24a514a	Atlantic herring	2014	All except Skagerrak	34.8529	461581	Ca	See SI Table 6a	See SI Table 6a	See SI Table 6a	570.224
her.27.1-24a514a	Atlantic herring	2014	All except Skagerrak	34.8529	461581	Fe	See SI Table 6a	See SI Table 6a	See SI Table 6a	12.4443
her.27.1-24a514a	Atlantic herring	2014	All except Skagerrak	34.8529	461581	I	See SI Table 6a	See SI Table 6a	See SI Table 6a	0.144511
her.27.1-24a514a	Atlantic herring	2014	All except Skagerrak	34.8529	461581	Se	See SI Table 6a	See SI Table 6a	See SI Table 6a	0.497175
her.27.1-24a514a	Atlantic herring	2014	All except Skagerrak	34.8529	461581	Zn	See SI Table 6a	See SI Table 6a	See SI Table 6a	5.97864
her.27.1-24a514a	Atlantic herring	2014	All except Skagerrak	34.8529	461581	Hg	See SI Table 6a	See SI Table 6a	See SI Table 6a	0.0586101
her.27.1-24a514a	Atlantic herring	2015	All except Skagerrak	35.3701	329585	Ca	See SI Table 6a	See SI Table 6a	See SI Table 6a	571.249
her.27.1-24a514a	Atlantic herring	2015	All except Skagerrak	35.3701	329585	Fe	See SI Table 6a	See SI Table 6a	See SI Table 6a	12.5405
her.27.1-24a514a	Atlantic herring	2015	All except Skagerrak	35.3701	329585	I	See SI Table 6a	See SI Table 6a	See SI Table 6a	0.143641
her.27.1-24a514a	Atlantic herring	2015	All except Skagerrak	35.3701	329585	Se	See SI Table 6a	See SI Table 6a	See SI Table 6a	0.494718
her.27.1-24a514a	Atlantic herring	2015	All except Skagerrak	35.3701	329585	Zn	See SI Table 6a	See SI Table 6a	See SI Table 6a	5.9563
her.27.1-24a514a	Atlantic herring	2015	All except Skagerrak	35.3701	329585	Hg	See SI Table 6a	See SI Table 6a	See SI Table 6a	0.0634346
her.27.1-24a514a	Atlantic herring	2016	All except Skagerrak	35.0445	383480	Ca	See SI Table 6a	See SI Table 6a	See SI Table 6a	570.604
her.27.1-24a514a	Atlantic herring	2016	All except Skagerrak	35.0445	383480	Fe	See SI Table 6a	See SI Table 6a	See SI Table 6a	12.48
her.27.1-24a514a	Atlantic herring	2016	All except Skagerrak	35.0445	383480	I	See SI Table 6a	See SI Table 6a	See SI Table 6a	0.144187
her.27.1-24a514a	Atlantic herring	2016	All except Skagerrak	35.0445	383480	Se	See SI Table 6a	See SI Table 6a	See SI Table 6a	0.496262
her.27.1-24a514a	Atlantic herring	2016	All except Skagerrak	35.0445	383480	Zn	See SI Table 6a	See SI Table 6a	See SI Table 6a	5.97034
her.27.1-24a514a	Atlantic herring	2016	All except Skagerrak	35.0445	383480	Hg	See SI Table 6a	See SI Table 6a	See SI Table 6a	0.0603527
her.27.1-24a514a	Atlantic herring	2017	All except Skagerrak	35.0339	721169	Ca	See SI Table 6a	See SI Table 6a	See SI Table 6a	570.579
her.27.1-24a514a	Atlantic herring	2017	All except Skagerrak	35.0339	721169	Fe	See SI Table 6a	See SI Table 6a	See SI Table 6a	12.478
her.27.1-24a514a	Atlantic herring	2017	All except Skagerrak	35.0339	721169	I	See SI Table 6a	See SI Table 6a	See SI Table 6a	0.144205
her.27.1-24a514a	Atlantic herring	2017	All except Skagerrak	35.0339	721169	Se	See SI Table 6a	See SI Table 6a	See SI Table 6a	0.496315
her.27.1-24a514a	Atlantic herring	2017	All except Skagerrak	35.0339	721169	Zn	See SI Table 6a	See SI Table 6a	See SI Table 6a	5.97071
her.27.1-24a514a	Atlantic herring	2017	All except Skagerrak	35.0339	721169	Hg	See SI Table 6a	See SI Table 6a	See SI Table 6a	0.060255
her.27.1-24a514a	Atlantic herring	2018	All except Skagerrak	35.391	592894	Ca	See SI Table 6a	See SI Table 6a	See SI Table 6a	571.291
her.27.1-24a514a	Atlantic herring	2018	All except Skagerrak	35.391	592894	Fe	See SI Table 6a	See SI Table 6a	See SI Table 6a	12.5444
her.27.1-24a514a	Atlantic herring	2018	All except Skagerrak	35.391	592894	I	See SI Table 6a	See SI Table 6a	See SI Table 6a	0.143604
her.27.1-24a514a	Atlantic herring	2018	All except Skagerrak	35.391	592894	Se	See SI Table 6a	See SI Table 6a	See SI Table 6a	0.494617
her.27.1-24a514a	Atlantic herring	2018	All except Skagerrak	35.391	592894	Zn	See SI Table 6a	See SI Table 6a	See SI Table 6a	5.95534
her.27.1-24a514a	Atlantic herring	2018	All except Skagerrak	35.391	592894	Hg	See SI Table 6a	See SI Table 6a	See SI Table 6a	0.0636371
her.27.1-24a514a	Atlantic herring	2019	All except Skagerrak	35.0495	777884	Ca	See SI Table 6a	See SI Table 6a	See SI Table 6a	570.614
her.27.1-24a514a	Atlantic herring	2019	All except Skagerrak	35.0495	777884	Fe	See SI Table 6a	See SI Table 6a	See SI Table 6a	12.4806
her.27.1-24a514a	Atlantic herring	2019	All except Skagerrak	35.0495	777884	I	See SI Table 6a	See SI Table 6a	See SI Table 6a	0.144177
her.27.1-24a514a	Atlantic herring	2019	All except Skagerrak	35.0495	777884	Se	See SI Table 6a	See SI Table 6a	See SI Table 6a	0.496239
her.27.1-24a514a	Atlantic herring	2019	All except Skagerrak	35.0495	777884	Zn	See SI Table 6a	See SI Table 6a	See SI Table 6a	5.97
her.27.1-24a514a	Atlantic herring	2019	All except Skagerrak	35.0495	777884	Hg	See SI Table 6a	See SI Table 6a	See SI Table 6a	0.0603987
her.27.1-24a514a	Atlantic herring	2020	All except Skagerrak	34.5549	723821	Ca	See SI Table 6a	See SI Table 6a	See SI Table 6a	569.635
her.27.1-24a514a	Atlantic herring	2020	All except Skagerrak	34.5549	723821	Fe	See SI Table 6a	See SI Table 6a	See SI Table 6a	12.3894
her.27.1-24a514a	Atlantic herring	2020	All except Skagerrak	34.5549	723821	I	See SI Table 6a	See SI Table 6a	See SI Table 6a	0.145016
her.27.1-24a514a	Atlantic herring	2020	All except Skagerrak	34.5549	723821	Se	See SI Table 6a	See SI Table 6a	See SI Table 6a	0.498598
her.27.1-24a514a	Atlantic herring	2020	All except Skagerrak	34.5549	723821	Zn	See SI Table 6a	See SI Table 6a	See SI Table 6a	5.99155
her.27.1-24a514a	Atlantic herring	2020	All except Skagerrak	34.5549	723821	Hg	See SI Table 6a	See SI Table 6a	See SI Table 6a	0.0559992
mac.27.nea	Atlantic mackerel	2010	All ocean basins	34.6366	880199	Ca	See SI Table 6a	See SI Table 6a	See SI Table 6a	106.515
mac.27.nea	Atlantic mackerel	2010	All ocean basins	34.6366	880199	Fe	See SI Table 6a	See SI Table 6a	See SI Table 6a	9.11568
mac.27.nea	Atlantic mackerel	2010	All ocean basins	34.6366	880199	I	See SI Table 6a	See SI Table 6a	See SI Table 6a	0.225807
mac.27.nea	Atlantic mackerel	2010	All ocean basins	34.6366	880199	Se	See SI Table 6a	See SI Table 6a	See SI Table 6a	0.502748
mac.27.nea	Atlantic mackerel	2010	All ocean basins	34.6366	880199	Zn	See SI Table 6a	See SI Table 6a	See SI Table 6a	6.06235
mac.27.nea	Atlantic mackerel	2010	All ocean basins	34.6366	880199	Hg	See SI Table 6a	See SI Table 6a	See SI Table 6a	0.0313358
mac.27.nea	Atlantic mackerel	2011	All ocean basins	35.067	951070	Ca	See SI Table 6a	See SI Table 6a	See SI Table 6a	107.55
mac.27.nea	Atlantic mackerel	2011	All ocean basins	35.067	951070	Fe	See SI Table 6a	See SI Table 6a	See SI Table 6a	9.18109
mac.27.nea	Atlantic mackerel	2011	All ocean basins	35.067	951070	I	See SI Table 6a	See SI Table 6a	See SI Table 6a	0.227226
mac.27.nea	Atlantic mackerel	2011	All ocean basins	35.067	951070	Se	See SI Table 6a	See SI Table 6a	See SI Table 6a	0.50276
mac.27.nea	Atlantic mackerel	2011	All ocean basins	35.067	951070	Zn	See SI Table 6a	See SI Table 6a	See SI Table 6a	6.06363
mac.27.nea	Atlantic mackerel	2011	All ocean basins	35.067	951070	Hg	See SI Table 6a	See SI Table 6a	See SI Table 6a	0.032445
mac.27.nea	Atlantic mackerel	2012	All ocean basins	34.9985	902468	Ca	See SI Table 6a	See SI Table 6a	See SI Table 6a	107.388
mac.27.nea	Atlantic mackerel	2012	All ocean basins	34.9985	902468	Fe	See SI Table 6a	See SI Table 6a	See SI Table 6a	9.17058
mac.27.nea	Atlantic mackerel	2012	All ocean basins	34.9985	902468	I	See SI Table 6a	See SI Table 6a	See SI Table 6a	0.226999
mac.27.nea	Atlantic mackerel	2012	All ocean basins	34.9985	902468	Se	See SI Table 6a	See SI Table 6a	See SI Table 6a	0.502757
mac.27.nea	Atlantic mackerel	2012	All ocean basins	34.9985	902468	Zn	See SI Table 6a	See SI Table 6a	See SI Table 6a	6.06345
mac.27.nea	Atlantic mackerel	2012	All ocean basins	34.9985	902468	Hg	See SI Table 6a	See SI Table 6a	See SI Table 6a	0.0322655
mac.27.nea	Atlantic mackerel	2013	All ocean basins	34.5257	940399	Ca	See SI Table 6a	See SI Table 6a	See SI Table 6a	106.25
mac.27.nea	Atlantic mackerel	2013	All ocean basins	34.5257	940399	Fe	See SI Table 6a	See SI Table 6a	See SI Table 6a	9.09889
mac.27.nea	Atlantic mackerel	2013	All ocean basins	34.5257	940399	I	See SI Table 6a	See SI Table 6a	See SI Table 6a	0.225448
mac.27.nea	Atlantic mackerel	2013	All ocean basins	34.5257	940399	Se	See SI Table 6a	See SI Table 6a	See SI Table 6a	0.50275
mac.27.nea	Atlantic mackerel	2013	All ocean basins	34.5257	940399	Zn	See SI Table 6a	See SI Table 6a	See SI Table 6a	6.06199
mac.27.nea	Atlantic mackerel	2013	All ocean basins	34.5257	940399	Hg	See SI Table 6a	See SI Table 6a	See SI Table 6a	0.0310575
mac.27.nea	Atlantic mackerel	2014	All ocean basins	34.6967	1.40616e+06	Ca	See SI Table 6a	See SI Table 6a	See SI Table 6a	106.659
mac.27.nea	Atlantic mackerel	2014	All ocean basins	34.6967	1.40616e+06	Fe	See SI Table 6a	See SI Table 6a	See SI Table 6a	9.12485
mac.27.nea	Atlantic mackerel	2014	All ocean basins	34.6967	1.40616e+06	I	See SI Table 6a	See SI Table 6a	See SI Table 6a	0.225995
mac.27.nea	Atlantic mackerel	2014	All ocean basins	34.6967	1.40616e+06	Se	See SI Table 6a	See SI Table 6a	See SI Table 6a	0.502748
mac.27.nea	Atlantic mackerel	2014	All ocean basins	34.6967	1.40616e+06	Zn	See SI Table 6a	See SI Table 6a	See SI Table 6a	6.06251
mac.27.nea	Atlantic mackerel	2014	All ocean basins	34.6967	1.40616e+06	Hg	See SI Table 6a	See SI Table 6a	See SI Table 6a	0.0314888
mac.27.nea	Atlantic mackerel	2015	All ocean basins	35.036	1.2228e+06	Ca	See SI Table 6a	See SI Table 6a	See SI Table 6a	107.476
mac.27.nea	Atlantic mackerel	2015	All ocean basins	35.036	1.2228e+06	Fe	See SI Table 6a	See SI Table 6a	See SI Table 6a	9.17651
mac.27.nea	Atlantic mackerel	2015	All ocean basins	35.036	1.2228e+06	I	See SI Table 6a	See SI Table 6a	See SI Table 6a	0.227114
mac.27.nea	Atlantic mackerel	2015	All ocean basins	35.036	1.2228e+06	Se	See SI Table 6a	See SI Table 6a	See SI Table 6a	0.502763
mac.27.nea	Atlantic mackerel	2015	All ocean basins	35.036	1.2228e+06	Zn	See SI Table 6a	See SI Table 6a	See SI Table 6a	6.0636
mac.27.nea	Atlantic mackerel	2015	All ocean basins	35.036	1.2228e+06	Hg	See SI Table 6a	See SI Table 6a	See SI Table 6a	0.0323628
mac.27.nea	Atlantic mackerel	2016	All ocean basins	34.8943	1.10268e+06	Ca	See SI Table 6a	See SI Table 6a	See SI Table 6a	107.135
mac.27.nea	Atlantic mackerel	2016	All ocean basins	34.8943	1.10268e+06	Fe	See SI Table 6a	See SI Table 6a	See SI Table 6a	9.15472
mac.27.nea	Atlantic mackerel	2016	All ocean basins	34.8943	1.10268e+06	I	See SI Table 6a	See SI Table 6a	See SI Table 6a	0.22666
mac.27.nea	Atlantic mackerel	2016	All ocean basins	34.8943	1.10268e+06	Se	See SI Table 6a	See SI Table 6a	See SI Table 6a	0.502761
mac.27.nea	Atlantic mackerel	2016	All ocean basins	34.8943	1.10268e+06	Zn	See SI Table 6a	See SI Table 6a	See SI Table 6a	6.06322
mac.27.nea	Atlantic mackerel	2016	All ocean basins	34.8943	1.10268e+06	Hg	See SI Table 6a	See SI Table 6a	See SI Table 6a	0.0319957
mac.27.nea	Atlantic mackerel	2017	All ocean basins	35.4673	1.15971e+06	Ca	See SI Table 6a	See SI Table 6a	See SI Table 6a	108.526
mac.27.nea	Atlantic mackerel	2017	All ocean basins	35.4673	1.15971e+06	Fe	See SI Table 6a	See SI Table 6a	See SI Table 6a	9.24228
mac.27.nea	Atlantic mackerel	2017	All ocean basins	35.4673	1.15971e+06	I	See SI Table 6a	See SI Table 6a	See SI Table 6a	0.228544
mac.27.nea	Atlantic mackerel	2017	All ocean basins	35.4673	1.15971e+06	Se	See SI Table 6a	See SI Table 6a	See SI Table 6a	0.50277
mac.27.nea	Atlantic mackerel	2017	All ocean basins	35.4673	1.15971e+06	Zn	See SI Table 6a	See SI Table 6a	See SI Table 6a	6.06482
mac.27.nea	Atlantic mackerel	2017	All ocean basins	35.4673	1.15971e+06	Hg	See SI Table 6a	See SI Table 6a	See SI Table 6a	0.0335107
mac.27.nea	Atlantic mackerel	2018	All ocean basins	35.8479	1.02342e+06	Ca	See SI Table 6a	See SI Table 6a	See SI Table 6a	109.458
mac.27.nea	Atlantic mackerel	2018	All ocean basins	35.8479	1.02342e+06	Fe	See SI Table 6a	See SI Table 6a	See SI Table 6a	9.30095
mac.27.nea	Atlantic mackerel	2018	All ocean basins	35.8479	1.02342e+06	I	See SI Table 6a	See SI Table 6a	See SI Table 6a	0.229815
mac.27.nea	Atlantic mackerel	2018	All ocean basins	35.8479	1.02342e+06	Se	See SI Table 6a	See SI Table 6a	See SI Table 6a	0.502781
mac.27.nea	Atlantic mackerel	2018	All ocean basins	35.8479	1.02342e+06	Zn	See SI Table 6a	See SI Table 6a	See SI Table 6a	6.06589
mac.27.nea	Atlantic mackerel	2018	All ocean basins	35.8479	1.02342e+06	Hg	See SI Table 6a	See SI Table 6a	See SI Table 6a	0.0345566
mac.27.nea	Atlantic mackerel	2019	All ocean basins	35.9379	840191	Ca	See SI Table 6a	See SI Table 6a	See SI Table 6a	109.68
mac.27.nea	Atlantic mackerel	2019	All ocean basins	35.9379	840191	Fe	See SI Table 6a	See SI Table 6a	See SI Table 6a	9.3149
mac.27.nea	Atlantic mackerel	2019	All ocean basins	35.9379	840191	I	See SI Table 6a	See SI Table 6a	See SI Table 6a	0.230113
mac.27.nea	Atlantic mackerel	2019	All ocean basins	35.9379	840191	Se	See SI Table 6a	See SI Table 6a	See SI Table 6a	0.502787
mac.27.nea	Atlantic mackerel	2019	All ocean basins	35.9379	840191	Zn	See SI Table 6a	See SI Table 6a	See SI Table 6a	6.06618
mac.27.nea	Atlantic mackerel	2019	All ocean basins	35.9379	840191	Hg	See SI Table 6a	See SI Table 6a	See SI Table 6a	0.0348085
mac.27.nea	Atlantic mackerel	2020	All ocean basins	36.6139	1.03986e+06	Ca	See SI Table 6a	See SI Table 6a	See SI Table 6a	111.36
mac.27.nea	Atlantic mackerel	2020	All ocean basins	36.6139	1.03986e+06	Fe	See SI Table 6a	See SI Table 6a	See SI Table 6a	9.41989
mac.27.nea	Atlantic mackerel	2020	All ocean basins	36.6139	1.03986e+06	I	See SI Table 6a	See SI Table 6a	See SI Table 6a	0.232379
mac.27.nea	Atlantic mackerel	2020	All ocean basins	36.6139	1.03986e+06	Se	See SI Table 6a	See SI Table 6a	See SI Table 6a	0.502806
mac.27.nea	Atlantic mackerel	2020	All ocean basins	36.6139	1.03986e+06	Zn	See SI Table 6a	See SI Table 6a	See SI Table 6a	6.06809
mac.27.nea	Atlantic mackerel	2020	All ocean basins	36.6139	1.03986e+06	Hg	See SI Table 6a	See SI Table 6a	See SI Table 6a	0.0367609
had.27.46a20	Haddock	2010	North Sea + Skagerrak	37.3057	31910.6	Fe	See SI Table 6a	See SI Table 6a	See SI Table 6a	1.4385
had.27.46a20	Haddock	2010	North Sea + Skagerrak	37.3057	31910.6	Se	See SI Table 6a	See SI Table 6a	See SI Table 6a	0.548498
had.27.46a20	Haddock	2010	North Sea + Skagerrak	37.3057	31910.6	Zn	See SI Table 6a	See SI Table 6a	See SI Table 6a	3.01779
had.27.46a20	Haddock	2010	North Sea + Skagerrak	37.3057	31910.6	Hg	See SI Table 6a	See SI Table 6a	See SI Table 6a	0.0644477
had.27.46a20	Haddock	2011	North Sea + Skagerrak	37.808	30272.5	Fe	See SI Table 6a	See SI Table 6a	See SI Table 6a	1.4306
had.27.46a20	Haddock	2011	North Sea + Skagerrak	37.808	30272.5	Se	See SI Table 6a	See SI Table 6a	See SI Table 6a	0.547077
had.27.46a20	Haddock	2011	North Sea + Skagerrak	37.808	30272.5	Zn	See SI Table 6a	See SI Table 6a	See SI Table 6a	3.01845
had.27.46a20	Haddock	2011	North Sea + Skagerrak	37.808	30272.5	Hg	See SI Table 6a	See SI Table 6a	See SI Table 6a	0.0651863
had.27.46a20	Haddock	2012	North Sea + Skagerrak	37.9112	37853.8	Fe	See SI Table 6a	See SI Table 6a	See SI Table 6a	1.42897
had.27.46a20	Haddock	2012	North Sea + Skagerrak	37.9112	37853.8	Se	See SI Table 6a	See SI Table 6a	See SI Table 6a	0.546785
had.27.46a20	Haddock	2012	North Sea + Skagerrak	37.9112	37853.8	Zn	See SI Table 6a	See SI Table 6a	See SI Table 6a	3.01858
had.27.46a20	Haddock	2012	North Sea + Skagerrak	37.9112	37853.8	Hg	See SI Table 6a	See SI Table 6a	See SI Table 6a	0.0653404
had.27.46a20	Haddock	2013	North Sea + Skagerrak	38.4209	43245.4	Fe	See SI Table 6a	See SI Table 6a	See SI Table 6a	1.421
had.27.46a20	Haddock	2013	North Sea + Skagerrak	38.4209	43245.4	Se	See SI Table 6a	See SI Table 6a	See SI Table 6a	0.54535
had.27.46a20	Haddock	2013	North Sea + Skagerrak	38.4209	43245.4	Zn	See SI Table 6a	See SI Table 6a	See SI Table 6a	3.01925
had.27.46a20	Haddock	2013	North Sea + Skagerrak	38.4209	43245.4	Hg	See SI Table 6a	See SI Table 6a	See SI Table 6a	0.0661015
had.27.46a20	Haddock	2014	North Sea + Skagerrak	39.451	40581.6	Fe	See SI Table 6a	See SI Table 6a	See SI Table 6a	1.40503
had.27.46a20	Haddock	2014	North Sea + Skagerrak	39.451	40581.6	Se	See SI Table 6a	See SI Table 6a	See SI Table 6a	0.542459
had.27.46a20	Haddock	2014	North Sea + Skagerrak	39.451	40581.6	Zn	See SI Table 6a	See SI Table 6a	See SI Table 6a	3.02061
had.27.46a20	Haddock	2014	North Sea + Skagerrak	39.451	40581.6	Hg	See SI Table 6a	See SI Table 6a	See SI Table 6a	0.0676667
had.27.46a20	Haddock	2015	North Sea + Skagerrak	40.1542	35212.2	Fe	See SI Table 6a	See SI Table 6a	See SI Table 6a	1.39422
had.27.46a20	Haddock	2015	North Sea + Skagerrak	40.1542	35212.2	Se	See SI Table 6a	See SI Table 6a	See SI Table 6a	0.540486
had.27.46a20	Haddock	2015	North Sea + Skagerrak	40.1542	35212.2	Zn	See SI Table 6a	See SI Table 6a	See SI Table 6a	3.02154
had.27.46a20	Haddock	2015	North Sea + Skagerrak	40.1542	35212.2	Hg	See SI Table 6a	See SI Table 6a	See SI Table 6a	0.0687566
had.27.46a20	Haddock	2016	North Sea + Skagerrak	39.5225	35113.6	Fe	See SI Table 6a	See SI Table 6a	See SI Table 6a	1.40393
had.27.46a20	Haddock	2016	North Sea + Skagerrak	39.5225	35113.6	Se	See SI Table 6a	See SI Table 6a	See SI Table 6a	0.542254
had.27.46a20	Haddock	2016	North Sea + Skagerrak	39.5225	35113.6	Zn	See SI Table 6a	See SI Table 6a	See SI Table 6a	3.02071
had.27.46a20	Haddock	2016	North Sea + Skagerrak	39.5225	35113.6	Hg	See SI Table 6a	See SI Table 6a	See SI Table 6a	0.067777
had.27.46a20	Haddock	2017	North Sea + Skagerrak	38.396	33786.8	Fe	See SI Table 6a	See SI Table 6a	See SI Table 6a	1.42139
had.27.46a20	Haddock	2017	North Sea + Skagerrak	38.396	33786.8	Se	See SI Table 6a	See SI Table 6a	See SI Table 6a	0.54542
had.27.46a20	Haddock	2017	North Sea + Skagerrak	38.396	33786.8	Zn	See SI Table 6a	See SI Table 6a	See SI Table 6a	3.01922
had.27.46a20	Haddock	2017	North Sea + Skagerrak	38.396	33786.8	Hg	See SI Table 6a	See SI Table 6a	See SI Table 6a	0.0660645
had.27.46a20	Haddock	2018	North Sea + Skagerrak	38.8584	34444	Fe	See SI Table 6a	See SI Table 6a	See SI Table 6a	1.4142
had.27.46a20	Haddock	2018	North Sea + Skagerrak	38.8584	34444	Se	See SI Table 6a	See SI Table 6a	See SI Table 6a	0.54412
had.27.46a20	Haddock	2018	North Sea + Skagerrak	38.8584	34444	Zn	See SI Table 6a	See SI Table 6a	See SI Table 6a	3.01983
had.27.46a20	Haddock	2018	North Sea + Skagerrak	38.8584	34444	Hg	See SI Table 6a	See SI Table 6a	See SI Table 6a	0.066763
had.27.46a20	Haddock	2019	North Sea + Skagerrak	39.0144	30623	Fe	See SI Table 6a	See SI Table 6a	See SI Table 6a	1.41177
had.27.46a20	Haddock	2019	North Sea + Skagerrak	39.0144	30623	Se	See SI Table 6a	See SI Table 6a	See SI Table 6a	0.543671
had.27.46a20	Haddock	2019	North Sea + Skagerrak	39.0144	30623	Zn	See SI Table 6a	See SI Table 6a	See SI Table 6a	3.02004
had.27.46a20	Haddock	2019	North Sea + Skagerrak	39.0144	30623	Hg	See SI Table 6a	See SI Table 6a	See SI Table 6a	0.0669976
had.27.46a20	Haddock	2020	North Sea + Skagerrak	39.7542	28955.8	Fe	See SI Table 6a	See SI Table 6a	See SI Table 6a	1.40037
had.27.46a20	Haddock	2020	North Sea + Skagerrak	39.7542	28955.8	Se	See SI Table 6a	See SI Table 6a	See SI Table 6a	0.541609
had.27.46a20	Haddock	2020	North Sea + Skagerrak	39.7542	28955.8	Zn	See SI Table 6a	See SI Table 6a	See SI Table 6a	3.02101
had.27.46a20	Haddock	2020	North Sea + Skagerrak	39.7542	28955.8	Hg	See SI Table 6a	See SI Table 6a	See SI Table 6a	0.0681353
mac.27.nea	Atlantic mackerel	2010	All ocean basins	34.6366	880199	Ca	See SI Table 6a	See SI Table 6a	See SI Table 6a	158.74
mac.27.nea	Atlantic mackerel	2010	All ocean basins	34.6366	880199	Fe	See SI Table 6a	See SI Table 6a	See SI Table 6a	9.86114
mac.27.nea	Atlantic mackerel	2010	All ocean basins	34.6366	880199	I	See SI Table 6a	See SI Table 6a	See SI Table 6a	0.336916
mac.27.nea	Atlantic mackerel	2010	All ocean basins	34.6366	880199	Se	See SI Table 6a	See SI Table 6a	See SI Table 6a	0.498185
mac.27.nea	Atlantic mackerel	2010	All ocean basins	34.6366	880199	Zn	See SI Table 6a	See SI Table 6a	See SI Table 6a	6.73982
mac.27.nea	Atlantic mackerel	2010	All ocean basins	34.6366	880199	Hg	See SI Table 6a	See SI Table 6a	See SI Table 6a	0.0524178
mac.27.nea	Atlantic mackerel	2011	All ocean basins	35.067	951070	Ca	See SI Table 6a	See SI Table 6a	See SI Table 6a	160.285
mac.27.nea	Atlantic mackerel	2011	All ocean basins	35.067	951070	Fe	See SI Table 6a	See SI Table 6a	See SI Table 6a	9.93152
mac.27.nea	Atlantic mackerel	2011	All ocean basins	35.067	951070	I	See SI Table 6a	See SI Table 6a	See SI Table 6a	0.339028
mac.27.nea	Atlantic mackerel	2011	All ocean basins	35.067	951070	Se	See SI Table 6a	See SI Table 6a	See SI Table 6a	0.498195
mac.27.nea	Atlantic mackerel	2011	All ocean basins	35.067	951070	Zn	See SI Table 6a	See SI Table 6a	See SI Table 6a	6.74125
mac.27.nea	Atlantic mackerel	2011	All ocean basins	35.067	951070	Hg	See SI Table 6a	See SI Table 6a	See SI Table 6a	0.0542728
mac.27.nea	Atlantic mackerel	2012	All ocean basins	34.9985	902468	Ca	See SI Table 6a	See SI Table 6a	See SI Table 6a	160.035
mac.27.nea	Atlantic mackerel	2012	All ocean basins	34.9985	902468	Fe	See SI Table 6a	See SI Table 6a	See SI Table 6a	9.9203
mac.27.nea	Atlantic mackerel	2012	All ocean basins	34.9985	902468	I	See SI Table 6a	See SI Table 6a	See SI Table 6a	0.338691
mac.27.nea	Atlantic mackerel	2012	All ocean basins	34.9985	902468	Se	See SI Table 6a	See SI Table 6a	See SI Table 6a	0.498191
mac.27.nea	Atlantic mackerel	2012	All ocean basins	34.9985	902468	Zn	See SI Table 6a	See SI Table 6a	See SI Table 6a	6.74111
mac.27.nea	Atlantic mackerel	2012	All ocean basins	34.9985	902468	Hg	See SI Table 6a	See SI Table 6a	See SI Table 6a	0.0539719
mac.27.nea	Atlantic mackerel	2013	All ocean basins	34.5257	940399	Ca	See SI Table 6a	See SI Table 6a	See SI Table 6a	158.344
mac.27.nea	Atlantic mackerel	2013	All ocean basins	34.5257	940399	Fe	See SI Table 6a	See SI Table 6a	See SI Table 6a	9.84272
mac.27.nea	Atlantic mackerel	2013	All ocean basins	34.5257	940399	I	See SI Table 6a	See SI Table 6a	See SI Table 6a	0.336375
mac.27.nea	Atlantic mackerel	2013	All ocean basins	34.5257	940399	Se	See SI Table 6a	See SI Table 6a	See SI Table 6a	0.498175
mac.27.nea	Atlantic mackerel	2013	All ocean basins	34.5257	940399	Zn	See SI Table 6a	See SI Table 6a	See SI Table 6a	6.73951
mac.27.nea	Atlantic mackerel	2013	All ocean basins	34.5257	940399	Hg	See SI Table 6a	See SI Table 6a	See SI Table 6a	0.0519506
mac.27.nea	Atlantic mackerel	2014	All ocean basins	34.6967	1.40616e+06	Ca	See SI Table 6a	See SI Table 6a	See SI Table 6a	158.951
mac.27.nea	Atlantic mackerel	2014	All ocean basins	34.6967	1.40616e+06	Fe	See SI Table 6a	See SI Table 6a	See SI Table 6a	9.87036
mac.27.nea	Atlantic mackerel	2014	All ocean basins	34.6967	1.40616e+06	I	See SI Table 6a	See SI Table 6a	See SI Table 6a	0.337209
mac.27.nea	Atlantic mackerel	2014	All ocean basins	34.6967	1.40616e+06	Se	See SI Table 6a	See SI Table 6a	See SI Table 6a	0.498187
mac.27.nea	Atlantic mackerel	2014	All ocean basins	34.6967	1.40616e+06	Zn	See SI Table 6a	See SI Table 6a	See SI Table 6a	6.74005
mac.27.nea	Atlantic mackerel	2014	All ocean basins	34.6967	1.40616e+06	Hg	See SI Table 6a	See SI Table 6a	See SI Table 6a	0.0526724
mac.27.nea	Atlantic mackerel	2015	All ocean basins	35.036	1.2228e+06	Ca	See SI Table 6a	See SI Table 6a	See SI Table 6a	160.172
mac.27.nea	Atlantic mackerel	2015	All ocean basins	35.036	1.2228e+06	Fe	See SI Table 6a	See SI Table 6a	See SI Table 6a	9.92652
mac.27.nea	Atlantic mackerel	2015	All ocean basins	35.036	1.2228e+06	I	See SI Table 6a	See SI Table 6a	See SI Table 6a	0.338871
mac.27.nea	Atlantic mackerel	2015	All ocean basins	35.036	1.2228e+06	Se	See SI Table 6a	See SI Table 6a	See SI Table 6a	0.498182
mac.27.nea	Atlantic mackerel	2015	All ocean basins	35.036	1.2228e+06	Zn	See SI Table 6a	See SI Table 6a	See SI Table 6a	6.74114
mac.27.nea	Atlantic mackerel	2015	All ocean basins	35.036	1.2228e+06	Hg	See SI Table 6a	See SI Table 6a	See SI Table 6a	0.0541358
mac.27.nea	Atlantic mackerel	2016	All ocean basins	34.8943	1.10268e+06	Ca	See SI Table 6a	See SI Table 6a	See SI Table 6a	159.664
mac.27.nea	Atlantic mackerel	2016	All ocean basins	34.8943	1.10268e+06	Fe	See SI Table 6a	See SI Table 6a	See SI Table 6a	9.9035
mac.27.nea	Atlantic mackerel	2016	All ocean basins	34.8943	1.10268e+06	I	See SI Table 6a	See SI Table 6a	See SI Table 6a	0.338181
mac.27.nea	Atlantic mackerel	2016	All ocean basins	34.8943	1.10268e+06	Se	See SI Table 6a	See SI Table 6a	See SI Table 6a	0.498199
mac.27.nea	Atlantic mackerel	2016	All ocean basins	34.8943	1.10268e+06	Zn	See SI Table 6a	See SI Table 6a	See SI Table 6a	6.74067
mac.27.nea	Atlantic mackerel	2016	All ocean basins	34.8943	1.10268e+06	Hg	See SI Table 6a	See SI Table 6a	See SI Table 6a	0.0535198
mac.27.nea	Atlantic mackerel	2017	All ocean basins	35.4673	1.15971e+06	Ca	See SI Table 6a	See SI Table 6a	See SI Table 6a	161.731
mac.27.nea	Atlantic mackerel	2017	All ocean basins	35.4673	1.15971e+06	Fe	See SI Table 6a	See SI Table 6a	See SI Table 6a	9.99792
mac.27.nea	Atlantic mackerel	2017	All ocean basins	35.4673	1.15971e+06	I	See SI Table 6a	See SI Table 6a	See SI Table 6a	0.340999
mac.27.nea	Atlantic mackerel	2017	All ocean basins	35.4673	1.15971e+06	Se	See SI Table 6a	See SI Table 6a	See SI Table 6a	0.498198
mac.27.nea	Atlantic mackerel	2017	All ocean basins	35.4673	1.15971e+06	Zn	See SI Table 6a	See SI Table 6a	See SI Table 6a	6.74258
mac.27.nea	Atlantic mackerel	2017	All ocean basins	35.4673	1.15971e+06	Hg	See SI Table 6a	See SI Table 6a	See SI Table 6a	0.0560545
mac.27.nea	Atlantic mackerel	2018	All ocean basins	35.8479	1.02342e+06	Ca	See SI Table 6a	See SI Table 6a	See SI Table 6a	163.125
mac.27.nea	Atlantic mackerel	2018	All ocean basins	35.8479	1.02342e+06	Fe	See SI Table 6a	See SI Table 6a	See SI Table 6a	10.0612
mac.27.nea	Atlantic mackerel	2018	All ocean basins	35.8479	1.02342e+06	I	See SI Table 6a	See SI Table 6a	See SI Table 6a	0.34289
mac.27.nea	Atlantic mackerel	2018	All ocean basins	35.8479	1.02342e+06	Se	See SI Table 6a	See SI Table 6a	See SI Table 6a	0.498202
mac.27.nea	Atlantic mackerel	2018	All ocean basins	35.8479	1.02342e+06	Zn	See SI Table 6a	See SI Table 6a	See SI Table 6a	6.74371
mac.27.nea	Atlantic mackerel	2018	All ocean basins	35.8479	1.02342e+06	Hg	See SI Table 6a	See SI Table 6a	See SI Table 6a	0.0578042
mac.27.nea	Atlantic mackerel	2019	All ocean basins	35.9379	840191	Ca	See SI Table 6a	See SI Table 6a	See SI Table 6a	163.454
mac.27.nea	Atlantic mackerel	2019	All ocean basins	35.9379	840191	Fe	See SI Table 6a	See SI Table 6a	See SI Table 6a	10.0763
mac.27.nea	Atlantic mackerel	2019	All ocean basins	35.9379	840191	I	See SI Table 6a	See SI Table 6a	See SI Table 6a	0.34334
mac.27.nea	Atlantic mackerel	2019	All ocean basins	35.9379	840191	Se	See SI Table 6a	See SI Table 6a	See SI Table 6a	0.498211
mac.27.nea	Atlantic mackerel	2019	All ocean basins	35.9379	840191	Zn	See SI Table 6a	See SI Table 6a	See SI Table 6a	6.74418
mac.27.nea	Atlantic mackerel	2019	All ocean basins	35.9379	840191	Hg	See SI Table 6a	See SI Table 6a	See SI Table 6a	0.058225
mac.27.nea	Atlantic mackerel	2020	All ocean basins	36.6139	1.03986e+06	Ca	See SI Table 6a	See SI Table 6a	See SI Table 6a	165.958
mac.27.nea	Atlantic mackerel	2020	All ocean basins	36.6139	1.03986e+06	Fe	See SI Table 6a	See SI Table 6a	See SI Table 6a	10.1899
mac.27.nea	Atlantic mackerel	2020	All ocean basins	36.6139	1.03986e+06	I	See SI Table 6a	See SI Table 6a	See SI Table 6a	0.346721
mac.27.nea	Atlantic mackerel	2020	All ocean basins	36.6139	1.03986e+06	Se	See SI Table 6a	See SI Table 6a	See SI Table 6a	0.498234
mac.27.nea	Atlantic mackerel	2020	All ocean basins	36.6139	1.03986e+06	Zn	See SI Table 6a	See SI Table 6a	See SI Table 6a	6.74605
mac.27.nea	Atlantic mackerel	2020	All ocean basins	36.6139	1.03986e+06	Hg	See SI Table 6a	See SI Table 6a	See SI Table 6a	0.0614897

## Sheet: Table S3d.
Table S3d. Stock description of major fish stocks in the Northeast Atlantic Ocean wild catch fisheries.
Species	Stock code (2021)	Stock description
Atlantic cod	cod.27.1-2	Cod (Gadus morhua) in subareas 1 and 2 (Northeast Arctic)
Atlantic cod	cod.27.1-2.coastN	Cod (Gadus morhua) in subareas 1 and 2, north of 67°N (Norwegian Sea and Barents Sea), northern Norwegian coastal cod
Atlantic cod	cod.27.2.coastS	Cod (Gadus morhua) in Subarea 2 between 62°N and 67°N (Norwegian Sea), southern Norwegian coastal cod
Atlantic cod	cod.27.47d20	Cod (Gadus morhua) in Subarea 4, Division 7.d, and Subdivision 20 (North Sea, eastern English Channel, Skagerrak)
Greenland halibut	ghl.27.1-2	Greenland halibut (Reinhardtius hippoglossoides) in subareas 1 and 2 (Northeast Arctic)
Haddock	had.27.1-2	Haddock (Melanogrammus aeglefinus) in subareas 1 and 2 (Northeast Arctic)
Haddock	had.27.46a20	Haddock (Melanogrammus aeglefinus) in Subarea 4, Division 6.a, and Subdivision 20 (North Sea, West of Scotland, Skagerrak)
Atlantic herring	her.27.3a47d	Herring (Clupea harengus) in Subarea 4 and divisions 3.a and 7.d, autumn spawners (North Sea, Skagerrak and Kattegat, eastern English Channel)
Atlantic herring	her.27.1-24a514a	Herring (Clupea harengus) in subareas 1, 2, 5 and divisions 4.a and 14.a, Norwegian spring-spawning herring (the Northeast Atlantic and Arctic Ocean)
Atlantic mackerel	mac.27.nea	Mackerel (Scomber scombrus) in subareas 1-8 and 14 and Division 9.a (the Northeast Atlantic and adjacent waters)

## Sheet: Table S4a.
Table S4a. Annual trade of fish mass and associated nutrient and contaminant masses (regardless of use).
Exporter (ISO3 code)	Exporter	Importer (ISO3 code)	Importer	Year	Fillet mass trade (t)	Species	Nutrient/Contamiant	Model-predicted geometric mean concentration (mg/kg)	NRV/AI (micronutrient; kg)	Micronutrient/Contaminant mass traded (kg)	Number of micronutrient NRVs/AIs traded (millions)
DNK	Denmark	AUS	Australia	2010	5.73886	Atlantic cod	Ca	127.103	0.0008	0.729424	0.00091178
DNK	Denmark	AUT	Austria	2010	2.56609	Atlantic cod	Ca	127.103	0.0008	0.326157	0.000407697
DNK	Denmark	AUT	Austria	2010	0.0448847	Atlantic cod	Ca	127.103	0.0008	0.00570496	7.1312e-06
DNK	Denmark	BEL	Belgium	2010	306.202	Atlantic cod	Ca	127.103	0.0008	38.919	0.0486488
DNK	Denmark	BEL	Belgium	2010	3.75499	Atlantic cod	Ca	127.103	0.0008	0.477269	0.000596586
DNK	Denmark	BGR	Bulgaria	2010	2.56019	Atlantic cod	Ca	127.103	0.0008	0.325407	0.000406758
DNK	Denmark	BGR	Bulgaria	2010	0.0646	Atlantic cod	Ca	127.103	0.0008	0.00821083	1.02635e-05
DNK	Denmark	BIH	Bosnia Herzegovina	2010	0.01326	Atlantic cod	Ca	127.103	0.0008	0.00168538	2.10673e-06
DNK	Denmark	BLR	Belarus	2010	0.01496	Atlantic cod	Ca	127.103	0.0008	0.00190145	2.37682e-06
DNK	Denmark	CHE	Switzerland	2010	15.2804	Atlantic cod	Ca	127.103	0.0008	1.94218	0.00242773
DNK	Denmark	CHE	Switzerland	2010	0.3944	Atlantic cod	Ca	127.103	0.0008	0.0501293	6.26616e-05
DNK	Denmark	CHN	the Chinese mainland	2010	1266.2	Atlantic cod	Ca	127.103	0.0008	160.938	0.201172
DNK	Denmark	CYP	Cyprus	2010	0.0255	Atlantic cod	Ca	127.103	0.0008	0.00324112	4.05139e-06
DNK	Denmark	CYP	Cyprus	2010	0.00068	Atlantic cod	Ca	127.103	0.0008	8.64298e-05	1.08037e-07
DNK	Denmark	CZE	Czech Republic	2010	1.34797	Atlantic cod	Ca	127.103	0.0008	0.17133	0.000214163
DNK	Denmark	CZE	Czech Republic	2010	0.17952	Atlantic cod	Ca	127.103	0.0008	0.0228175	2.85218e-05
DNK	Denmark	DEU	Germany	2010	301.731	Atlantic cod	Ca	127.103	0.0008	38.3508	0.0479384
DNK	Denmark	DEU	Germany	2010	37.0756	Atlantic cod	Ca	127.103	0.0008	4.7124	0.0058905
DNK	Denmark	ESP	Spain	2010	810.27	Atlantic cod	Ca	127.103	0.0008	102.987	0.128734
DNK	Denmark	ESP	Spain	2010	51.3932	Atlantic cod	Ca	127.103	0.0008	6.53221	0.00816526
DNK	Denmark	EST	Estonia	2010	0.822797	Atlantic cod	Ca	127.103	0.0008	0.10458	0.000130725
DNK	Denmark	FIN	Finland	2010	0.581523	Atlantic cod	Ca	127.103	0.0008	0.0739131	9.23913e-05
DNK	Denmark	FIN	Finland	2010	0.0310438	Atlantic cod	Ca	127.103	0.0008	0.00394575	4.93219e-06
DNK	Denmark	FRA	France	2010	1898.53	Atlantic cod	Ca	127.103	0.0008	241.308	0.301635
DNK	Denmark	FRA	France	2010	11.8368	Atlantic cod	Ca	127.103	0.0008	1.50449	0.00188061
DNK	Denmark	FRO	Faroe Islands	2010	0.81804	Atlantic cod	Ca	127.103	0.0008	0.103975	0.000129969
DNK	Denmark	GBR	United Kingdom	2010	688.268	Atlantic cod	Ca	127.103	0.0008	87.4806	0.109351
DNK	Denmark	GBR	United Kingdom	2010	20.8888	Atlantic cod	Ca	127.103	0.0008	2.65503	0.00331878
DNK	Denmark	GRC	Greece	2010	2.87844	Atlantic cod	Ca	127.103	0.0008	0.365857	0.000457321
DNK	Denmark	GRC	Greece	2010	1.40359	Atlantic cod	Ca	127.103	0.0008	0.1784	0.000223
DNK	Denmark	GRL	Greenland	2010	0.0136	Atlantic cod	Ca	127.103	0.0008	0.0017286	2.16074e-06
DNK	Denmark	HRV	Croatia	2010	0.3502	Atlantic cod	Ca	127.103	0.0008	0.0445113	5.56392e-05
DNK	Denmark	HUN	Hungary	2010	2.03959	Atlantic cod	Ca	127.103	0.0008	0.259237	0.000324046
DNK	Denmark	HUN	Hungary	2010	0.5134	Atlantic cod	Ca	127.103	0.0008	0.0652545	8.15681e-05
DNK	Denmark	ITA	Italy	2010	301.338	Atlantic cod	Ca	127.103	0.0008	38.3008	0.047876
DNK	Denmark	ITA	Italy	2010	9.76129	Atlantic cod	Ca	127.103	0.0008	1.24069	0.00155086
DNK	Denmark	KWT	Kuwait	2010	0.01292	Atlantic cod	Ca	127.103	0.0008	0.00164217	2.05271e-06
DNK	Denmark	LTU	Lithuania	2010	62.0169	Atlantic cod	Ca	127.103	0.0008	7.88251	0.00985314
DNK	Denmark	LTU	Lithuania	2010	0.02176	Atlantic cod	Ca	127.103	0.0008	0.00276575	3.45719e-06
DNK	Denmark	LUX	Luxembourg	2010	14.2593	Atlantic cod	Ca	127.103	0.0008	1.81239	0.00226549
DNK	Denmark	LUX	Luxembourg	2010	1.32532	Atlantic cod	Ca	127.103	0.0008	0.168452	0.000210564
DNK	Denmark	LVA	Latvia	2010	0.0136	Atlantic cod	Ca	127.103	0.0008	0.0017286	2.16074e-06
DNK	Denmark	MAR	Morocco	2010	0.04556	Atlantic cod	Ca	127.103	0.0008	0.00579079	7.23849e-06
DNK	Denmark	MLT	Malta	2010	0.01598	Atlantic cod	Ca	127.103	0.0008	0.0020311	2.53887e-06
DNK	Denmark	MNE	Montenegro	2010	0.03536	Atlantic cod	Ca	127.103	0.0008	0.00449435	5.61793e-06
DNK	Denmark	NLD	Netherlands	2010	905.844	Atlantic cod	Ca	127.103	0.0008	115.135	0.143919
DNK	Denmark	NLD	Netherlands	2010	17.6486	Atlantic cod	Ca	127.103	0.0008	2.24319	0.00280398
DNK	Denmark	NOR	Norway	2010	36.0747	Atlantic cod	Ca	127.103	0.0008	4.58519	0.00573148
DNK	Denmark	NOR	Norway	2010	1.24576	Atlantic cod	Ca	127.103	0.0008	0.158339	0.000197924
DNK	Denmark	OASI	Other Asia, nes	2010	0.05678	Atlantic cod	Ca	127.103	0.0008	0.00721688	9.02111e-06
DNK	Denmark	OEUR	Other Europe, nes	2010	0.306	Atlantic cod	Ca	127.103	0.0008	0.0388934	4.86167e-05
DNK	Denmark	POL	Poland	2010	2475.94	Atlantic cod	Ca	127.103	0.0008	314.698	0.393373
DNK	Denmark	POL	Poland	2010	40.0831	Atlantic cod	Ca	127.103	0.0008	5.09466	0.00636833
DNK	Denmark	PRT	Portugal	2010	217.366	Atlantic cod	Ca	127.103	0.0008	27.6277	0.0345347
DNK	Denmark	PRT	Portugal	2010	214.395	Atlantic cod	Ca	127.103	0.0008	27.2502	0.0340627
DNK	Denmark	ROU	Romania	2010	0.1547	Atlantic cod	Ca	127.103	0.0008	0.0196628	2.45785e-05
DNK	Denmark	ROU	Romania	2010	0.03094	Atlantic cod	Ca	127.103	0.0008	0.00393255	4.91569e-06
DNK	Denmark	SGP	Singapore	2010	0.03502	Atlantic cod	Ca	127.103	0.0008	0.00445113	5.56392e-06
DNK	Denmark	SRB	Serbia	2010	0.4692	Atlantic cod	Ca	127.103	0.0008	0.0596365	7.45457e-05
DNK	Denmark	SVK	Slovakia	2010	0.52768	Atlantic cod	Ca	127.103	0.0008	0.0670695	8.38369e-05
DNK	Denmark	SVK	Slovakia	2010	0.08738	Atlantic cod	Ca	127.103	0.0008	0.0111062	1.38828e-05
DNK	Denmark	SVN	Slovenia	2010	0.220541	Atlantic cod	Ca	127.103	0.0008	0.0280313	3.50392e-05
DNK	Denmark	SWE	Sweden	2010	649.557	Atlantic cod	Ca	127.103	0.0008	82.5604	0.1032
DNK	Denmark	SWE	Sweden	2010	33.1733	Atlantic cod	Ca	127.103	0.0008	4.21641	0.00527051
DNK	Denmark	UKR	Ukraine	2010	1.24916	Atlantic cod	Ca	127.103	0.0008	0.158771	0.000198464
DNK	Denmark	VNM	Vietnam	2010	17.0095	Atlantic cod	Ca	127.103	0.0008	2.16195	0.00270244
FRO	Faroe Islands	CHE	Switzerland	2010	0.0136	Atlantic cod	Ca	127.103	0.0008	0.0017286	2.16074e-06
FRO	Faroe Islands	CHN	the Chinese mainland	2010	31.008	Atlantic cod	Ca	127.103	0.0008	3.9412	0.0049265
FRO	Faroe Islands	DEU	Germany	2010	0.3196	Atlantic cod	Ca	127.103	0.0008	0.040622	5.07775e-05
FRO	Faroe Islands	DNK	Denmark	2010	49.9293	Atlantic cod	Ca	127.103	0.0008	6.34615	0.00793269
FRO	Faroe Islands	DNK	Denmark	2010	9.98682	Atlantic cod	Ca	127.103	0.0008	1.26935	0.00158669
FRO	Faroe Islands	ESP	Spain	2010	3.94706	Atlantic cod	Ca	127.103	0.0008	0.501682	0.000627102
FRO	Faroe Islands	FRA	France	2010	113.458	Atlantic cod	Ca	127.103	0.0008	14.4208	0.018026
FRO	Faroe Islands	FRA	France	2010	7.48	Atlantic cod	Ca	127.103	0.0008	0.950727	0.00118841
FRO	Faroe Islands	GBR	United Kingdom	2010	1089.47	Atlantic cod	Ca	127.103	0.0008	138.475	0.173093
FRO	Faroe Islands	IRL	Ireland	2010	1.90128	Atlantic cod	Ca	127.103	0.0008	0.241658	0.000302072
FRO	Faroe Islands	LUX	Luxembourg	2010	0.25534	Atlantic cod	Ca	127.103	0.0008	0.0324544	4.0568e-05
FRO	Faroe Islands	NLD	Netherlands	2010	0.21862	Atlantic cod	Ca	127.103	0.0008	0.0277872	3.4734e-05
FRO	Faroe Islands	NOR	Norway	2010	44.3839	Atlantic cod	Ca	127.103	0.0008	5.64131	0.00705164
GBR	United Kingdom	ARE	United Arab Emirates	2010	0.16728	Atlantic cod	Ca	127.103	0.0008	0.0212617	2.65772e-05
GBR	United Kingdom	AUS	Australia	2010	0.153	Atlantic cod	Ca	127.103	0.0008	0.0194467	2.43084e-05
GBR	United Kingdom	AUT	Austria	2010	0.646	Atlantic cod	Ca	127.103	0.0008	0.0821083	0.000102635
GBR	United Kingdom	AUT	Austria	2010	0.170876	Atlantic cod	Ca	127.103	0.0008	0.0217188	2.71485e-05
GBR	United Kingdom	BEL	Belgium	2010	11.11	Atlantic cod	Ca	127.103	0.0008	1.41211	0.00176513
GBR	United Kingdom	BEL	Belgium	2010	0.0235382	Atlantic cod	Ca	127.103	0.0008	0.00299177	3.73971e-06
GBR	United Kingdom	CHE	Switzerland	2010	0.0952	Atlantic cod	Ca	127.103	0.0008	0.0121002	1.51252e-05
GBR	United Kingdom	CHE	Switzerland	2010	0.034	Atlantic cod	Ca	127.103	0.0008	0.00432149	5.40186e-06
GBR	United Kingdom	CHN	the Chinese mainland	2010	662.981	Atlantic cod	Ca	127.103	0.0008	84.2667	0.105333
GBR	United Kingdom	CYP	Cyprus	2010	0.05168	Atlantic cod	Ca	127.103	0.0008	0.00656866	8.21083e-06
GBR	United Kingdom	DEU	Germany	2010	702.591	Atlantic cod	Ca	127.103	0.0008	89.3011	0.111626
GBR	United Kingdom	DEU	Germany	2010	9.72115	Atlantic cod	Ca	127.103	0.0008	1.23558	0.00154448
GBR	United Kingdom	DNK	Denmark	2010	296.961	Atlantic cod	Ca	127.103	0.0008	37.7445	0.0471806
GBR	United Kingdom	DNK	Denmark	2010	40.6402	Atlantic cod	Ca	127.103	0.0008	5.16547	0.00645684
GBR	United Kingdom	ESP	Spain	2010	367.568	Atlantic cod	Ca	127.103	0.0008	46.7188	0.0583986
GBR	United Kingdom	ESP	Spain	2010	93.2075	Atlantic cod	Ca	127.103	0.0008	11.8469	0.0148086
GBR	United Kingdom	FRA	France	2010	298.049	Atlantic cod	Ca	127.103	0.0008	37.8829	0.0473536
GBR	United Kingdom	FRA	France	2010	8.32544	Atlantic cod	Ca	127.103	0.0008	1.05818	0.00132273
GBR	United Kingdom	GIB	Gibraltar	2010	1.09786	Atlantic cod	Ca	127.103	0.0008	0.139541	0.000174426
GBR	United Kingdom	GRC	Greece	2010	2.78698	Atlantic cod	Ca	127.103	0.0008	0.354232	0.00044279
GBR	United Kingdom	HUN	Hungary	2010	0.00034	Atlantic cod	Ca	127.103	0.0008	4.32149e-05	5.40186e-08
GBR	United Kingdom	IRL	Ireland	2010	133.011	Atlantic cod	Ca	127.103	0.0008	16.9061	0.0211326
GBR	United Kingdom	IRL	Ireland	2010	69.7377	Atlantic cod	Ca	127.103	0.0008	8.86384	0.0110798
GBR	United Kingdom	ISL	Iceland	2010	11.7138	Atlantic cod	Ca	127.103	0.0008	1.48886	0.00186107
GBR	United Kingdom	ITA	Italy	2010	3.04128	Atlantic cod	Ca	127.103	0.0008	0.386555	0.000483194
GBR	United Kingdom	ITA	Italy	2010	0.74052	Atlantic cod	Ca	127.103	0.0008	0.094122	0.000117653
GBR	United Kingdom	KEN	Kenya	2010	0.09792	Atlantic cod	Ca	127.103	0.0008	0.0124459	1.55574e-05
GBR	United Kingdom	LBN	Lebanon	2010	0.0017	Atlantic cod	Ca	127.103	0.0008	0.000216074	2.70093e-07
GBR	United Kingdom	LUX	Luxembourg	2010	0.24174	Atlantic cod	Ca	127.103	0.0008	0.0307258	3.84072e-05
GBR	United Kingdom	MLT	Malta	2010	0.0306	Atlantic cod	Ca	127.103	0.0008	0.00388934	4.86167e-06
GBR	United Kingdom	NLD	Netherlands	2010	111.376	Atlantic cod	Ca	127.103	0.0008	14.1561	0.0176952
GBR	United Kingdom	NLD	Netherlands	2010	0.13056	Atlantic cod	Ca	127.103	0.0008	0.0165945	2.07431e-05
GBR	United Kingdom	PRT	Portugal	2010	2648.83	Atlantic cod	Ca	127.103	0.0008	336.674	0.420842
GBR	United Kingdom	PRT	Portugal	2010	522.244	Atlantic cod	Ca	127.103	0.0008	66.3785	0.0829732
GBR	United Kingdom	ROU	Romania	2010	15.3	Atlantic cod	Ca	127.103	0.0008	1.94467	0.00243084
GBR	United Kingdom	ROU	Romania	2010	6.8	Atlantic cod	Ca	127.103	0.0008	0.864298	0.00108037
GBR	United Kingdom	SGP	Singapore	2010	9.86	Atlantic cod	Ca	127.103	0.0008	1.25323	0.00156654
GBR	United Kingdom	SWE	Sweden	2010	195.184	Atlantic cod	Ca	127.103	0.0008	24.8084	0.0310105
GBR	United Kingdom	UKR	Ukraine	2010	0.051	Atlantic cod	Ca	127.103	0.0008	0.00648223	8.10279e-06
IRL	Ireland	ANES	Areas, nes	2010	29.1125	Atlantic cod	Ca	127.103	0.0008	3.70027	0.00462534
IRL	Ireland	BEL	Belgium	2010	2.87505	Atlantic cod	Ca	127.103	0.0008	0.365426	0.000456783
IRL	Ireland	DEU	Germany	2010	0.30804	Atlantic cod	Ca	127.103	0.0008	0.0391527	4.89409e-05
IRL	Ireland	DNK	Denmark	2010	0.6392	Atlantic cod	Ca	127.103	0.0008	0.081244	0.000101555
IRL	Ireland	DNK	Denmark	2010	0.0221	Atlantic cod	Ca	127.103	0.0008	0.00280897	3.51121e-06
IRL	Ireland	ESP	Spain	2010	6.25937	Atlantic cod	Ca	127.103	0.0008	0.795583	0.000994478
IRL	Ireland	FRA	France	2010	14.4929	Atlantic cod	Ca	127.103	0.0008	1.84209	0.00230261
IRL	Ireland	FRA	France	2010	0.59772	Atlantic cod	Ca	127.103	0.0008	0.0759718	9.49647e-05
IRL	Ireland	GBR	United Kingdom	2010	91.0066	Atlantic cod	Ca	127.103	0.0008	11.5672	0.014459
IRL	Ireland	GBR	United Kingdom	2010	19.0805	Atlantic cod	Ca	127.103	0.0008	2.42518	0.00303147
IRL	Ireland	IRL	Ireland	2010	1.42902	Atlantic cod	Ca	127.103	0.0008	0.181632	0.00022704
IRL	Ireland	ITA	Italy	2010	2.32662	Atlantic cod	Ca	127.103	0.0008	0.295719	0.000369649
IRL	Ireland	MLT	Malta	2010	0.17238	Atlantic cod	Ca	127.103	0.0008	0.0219099	2.73874e-05
IRL	Ireland	NLD	Netherlands	2010	0.67252	Atlantic cod	Ca	127.103	0.0008	0.085479	0.000106849
IRL	Ireland	THA	Thailand	2010	9.32518	Atlantic cod	Ca	127.103	0.0008	1.18525	0.00148157
ISL	Iceland	AUT	Austria	2010	0.01054	Atlantic cod	Ca	127.103	0.0008	0.00133966	1.67458e-06
ISL	Iceland	BEL	Belgium	2010	57.6284	Atlantic cod	Ca	127.103	0.0008	7.32472	0.0091559
ISL	Iceland	BGR	Bulgaria	2010	1.5997	Atlantic cod	Ca	127.103	0.0008	0.203326	0.000254158
ISL	Iceland	BLR	Belarus	2010	0.32708	Atlantic cod	Ca	127.103	0.0008	0.0415727	5.19659e-05
ISL	Iceland	BRA	Brazil	2010	7.1808	Atlantic cod	Ca	127.103	0.0008	0.912698	0.00114087
ISL	Iceland	CAN	Canada	2010	91.7215	Atlantic cod	Ca	127.103	0.0008	11.658	0.0145725
ISL	Iceland	CAN	Canada	2010	0.81974	Atlantic cod	Ca	127.103	0.0008	0.104191	0.000130239
ISL	Iceland	CHE	Switzerland	2010	1.79403	Atlantic cod	Ca	127.103	0.0008	0.228026	0.000285032
ISL	Iceland	CHE	Switzerland	2010	0.17	Atlantic cod	Ca	127.103	0.0008	0.0216074	2.70093e-05
ISL	Iceland	CHN	the Chinese mainland	2010	17.3077	Atlantic cod	Ca	127.103	0.0008	2.19985	0.00274981
ISL	Iceland	DEU	Germany	2010	1.6164	Atlantic cod	Ca	127.103	0.0008	0.205448	0.00025681
ISL	Iceland	DEU	Germany	2010	0.0272	Atlantic cod	Ca	127.103	0.0008	0.00345719	4.32149e-06
ISL	Iceland	DNK	Denmark	2010	7.80538	Atlantic cod	Ca	127.103	0.0008	0.992084	0.0012401
ISL	Iceland	DNK	Denmark	2010	0.253389	Atlantic cod	Ca	127.103	0.0008	0.0322063	4.02579e-05
ISL	Iceland	ESP	Spain	2010	118.731	Atlantic cod	Ca	127.103	0.0008	15.0911	0.0188638
ISL	Iceland	ESP	Spain	2010	22.252	Atlantic cod	Ca	127.103	0.0008	2.82828	0.00353536
ISL	Iceland	FIN	Finland	2010	0.00204	Atlantic cod	Ca	127.103	0.0008	0.000259289	3.24112e-07
ISL	Iceland	FRA	France	2010	24.4745	Atlantic cod	Ca	127.103	0.0008	3.11078	0.00388847
ISL	Iceland	FRA	France	2010	7.854	Atlantic cod	Ca	127.103	0.0008	0.998264	0.00124783
ISL	Iceland	FRO	Faroe Islands	2010	32.8862	Atlantic cod	Ca	127.103	0.0008	4.17992	0.00522489
ISL	Iceland	GBR	United Kingdom	2010	1292.6	Atlantic cod	Ca	127.103	0.0008	164.292	0.205365
ISL	Iceland	GBR	United Kingdom	2010	17.6207	Atlantic cod	Ca	127.103	0.0008	2.23964	0.00279955
ISL	Iceland	GRL	Greenland	2010	43.4945	Atlantic cod	Ca	127.103	0.0008	5.52826	0.00691033
ISL	Iceland	IRL	Ireland	2010	0.0710103	Atlantic cod	Ca	127.103	0.0008	0.00902559	1.1282e-05
ISL	Iceland	LTU	Lithuania	2010	3.13151	Atlantic cod	Ca	127.103	0.0008	0.398023	0.000497529
ISL	Iceland	LUX	Luxembourg	2010	0.565671	Atlantic cod	Ca	127.103	0.0008	0.0718982	8.98728e-05
ISL	Iceland	LUX	Luxembourg	2010	0.1955	Atlantic cod	Ca	127.103	0.0008	0.0248486	3.10607e-05
ISL	Iceland	NLD	Netherlands	2010	24.1178	Atlantic cod	Ca	127.103	0.0008	3.06544	0.0038318
ISL	Iceland	NLD	Netherlands	2010	3.4585	Atlantic cod	Ca	127.103	0.0008	0.439585	0.000549481
ISL	Iceland	NOR	Norway	2010	4.55158	Atlantic cod	Ca	127.103	0.0008	0.578518	0.000723147
ISL	Iceland	POL	Poland	2010	0.181709	Atlantic cod	Ca	127.103	0.0008	0.0230957	2.88697e-05
ISL	Iceland	POL	Poland	2010	0.00102	Atlantic cod	Ca	127.103	0.0008	0.000129645	1.62056e-07
ISL	Iceland	SVN	Slovenia	2010	0.068	Atlantic cod	Ca	127.103	0.0008	0.00864298	1.08037e-05
ISL	Iceland	SWE	Sweden	2010	0.63099	Atlantic cod	Ca	127.103	0.0008	0.0802005	0.000100251
ISL	Iceland	SWE	Sweden	2010	0.09078	Atlantic cod	Ca	127.103	0.0008	0.0115384	1.4423e-05
ISL	Iceland	UKR	Ukraine	2010	1.63722	Atlantic cod	Ca	127.103	0.0008	0.208095	0.000260119
ISL	Iceland	USA	United States	2010	16.9961	Atlantic cod	Ca	127.103	0.0008	2.16024	0.0027003
NOR	Norway	ARE	United Arab Emirates	2010	11.4587	Atlantic cod	Ca	127.103	0.0008	1.45643	0.00182053
NOR	Norway	AUS	Australia	2010	4.20036	Atlantic cod	Ca	127.103	0.0008	0.533877	0.000667346
NOR	Norway	AUS	Australia	2010	3.077	Atlantic cod	Ca	127.103	0.0008	0.391095	0.000488868
NOR	Norway	AUT	Austria	2010	3.91	Atlantic cod	Ca	127.103	0.0008	0.496971	0.000621214
NOR	Norway	AUT	Austria	2010	0.211353	Atlantic cod	Ca	127.103	0.0008	0.0268635	3.35794e-05
NOR	Norway	BEL	Belgium	2010	147.568	Atlantic cod	Ca	127.103	0.0008	18.7563	0.0234454
NOR	Norway	BGR	Bulgaria	2010	0.02686	Atlantic cod	Ca	127.103	0.0008	0.00341398	4.26747e-06
NOR	Norway	BIH	Bosnia Herzegovina	2010	0.00374	Atlantic cod	Ca	127.103	0.0008	0.000475364	5.94205e-07
NOR	Norway	BLR	Belarus	2010	1.61476	Atlantic cod	Ca	127.103	0.0008	0.20524	0.00025655
NOR	Norway	BRA	Brazil	2010	12.0344	Atlantic cod	Ca	127.103	0.0008	1.5296	0.001912
NOR	Norway	BRB	Barbados	2010	0.0737604	Atlantic cod	Ca	127.103	0.0008	0.00937514	1.17189e-05
NOR	Norway	CAN	Canada	2010	156.743	Atlantic cod	Ca	127.103	0.0008	19.9224	0.024903
NOR	Norway	CHE	Switzerland	2010	5.0597	Atlantic cod	Ca	127.103	0.0008	0.643101	0.000803877
NOR	Norway	CHE	Switzerland	2010	0.1122	Atlantic cod	Ca	127.103	0.0008	0.0142609	1.78261e-05
NOR	Norway	CHN	the Chinese mainland	2010	5708.03	Atlantic cod	Ca	127.103	0.0008	725.505	0.906882
NOR	Norway	CHN	the Chinese mainland	2010	2.67476	Atlantic cod	Ca	127.103	0.0008	0.339969	0.000424961
NOR	Norway	CZE	Czech Republic	2010	0.21488	Atlantic cod	Ca	127.103	0.0008	0.0273118	3.41398e-05
NOR	Norway	DEU	Germany	2010	612.575	Atlantic cod	Ca	127.103	0.0008	77.8599	0.0973248
NOR	Norway	DEU	Germany	2010	18.5526	Atlantic cod	Ca	127.103	0.0008	2.35808	0.0029476
NOR	Norway	DNK	Denmark	2010	3275.55	Atlantic cod	Ca	127.103	0.0008	416.331	0.520414
NOR	Norway	DNK	Denmark	2010	288.169	Atlantic cod	Ca	127.103	0.0008	36.627	0.0457837
NOR	Norway	ESP	Spain	2010	292.677	Atlantic cod	Ca	127.103	0.0008	37.2	0.0465
NOR	Norway	ESP	Spain	2010	153.781	Atlantic cod	Ca	127.103	0.0008	19.546	0.0244325
NOR	Norway	EST	Estonia	2010	1.27367	Atlantic cod	Ca	127.103	0.0008	0.161887	0.000202359
NOR	Norway	FIN	Finland	2010	1.38134	Atlantic cod	Ca	127.103	0.0008	0.175572	0.000219465
NOR	Norway	FIN	Finland	2010	0.06868	Atlantic cod	Ca	127.103	0.0008	0.00872941	1.09118e-05
NOR	Norway	FRA	France	2010	1284.23	Atlantic cod	Ca	127.103	0.0008	163.228	0.204036
NOR	Norway	FRA	France	2010	0.952	Atlantic cod	Ca	127.103	0.0008	0.121002	0.000151252
NOR	Norway	GBR	United Kingdom	2010	661.323	Atlantic cod	Ca	127.103	0.0008	84.0559	0.10507
NOR	Norway	GBR	United Kingdom	2010	338.893	Atlantic cod	Ca	127.103	0.0008	43.0741	0.0538427
NOR	Norway	GTM	Guatemala	2010	1.9448	Atlantic cod	Ca	127.103	0.0008	0.247189	0.000308986
NOR	Norway	HKG	Hong Kong, China	2010	143.27	Atlantic cod	Ca	127.103	0.0008	18.21	0.0227625
NOR	Norway	HKG	Hong Kong, China	2010	0.779956	Atlantic cod	Ca	127.103	0.0008	0.0991344	0.000123918
NOR	Norway	HRV	Croatia	2010	0.5661	Atlantic cod	Ca	127.103	0.0008	0.0719528	8.9941e-05
NOR	Norway	IRL	Ireland	2010	0.2159	Atlantic cod	Ca	127.103	0.0008	0.0274414	3.43018e-05
NOR	Norway	ISL	Iceland	2010	24.1236	Atlantic cod	Ca	127.103	0.0008	3.06617	0.00383271
NOR	Norway	ISR	Israel	2010	10.3372	Atlantic cod	Ca	127.103	0.0008	1.31389	0.00164236
NOR	Norway	ITA	Italy	2010	10.7726	Atlantic cod	Ca	127.103	0.0008	1.36922	0.00171153
NOR	Norway	ITA	Italy	2010	1.46098	Atlantic cod	Ca	127.103	0.0008	0.185694	0.000232118
NOR	Norway	JOR	Jordan	2010	0.59874	Atlantic cod	Ca	127.103	0.0008	0.0761014	9.51268e-05
NOR	Norway	JPN	Japan	2010	0.14722	Atlantic cod	Ca	127.103	0.0008	0.018712	2.33901e-05
NOR	Norway	JPN	Japan	2010	0.06868	Atlantic cod	Ca	127.103	0.0008	0.00872941	1.09118e-05
NOR	Norway	KOR	Korea, Republic	2010	42.6962	Atlantic cod	Ca	127.103	0.0008	5.4268	0.0067835
NOR	Norway	KOR	Korea, Republic	2010	0.02618	Atlantic cod	Ca	127.103	0.0008	0.00332755	4.15943e-06
NOR	Norway	KWT	Kuwait	2010	0.01938	Atlantic cod	Ca	127.103	0.0008	0.00246325	3.07906e-06
NOR	Norway	LBN	Lebanon	2010	0.01632	Atlantic cod	Ca	127.103	0.0008	0.00207431	2.59289e-06
NOR	Norway	LTU	Lithuania	2010	538.127	Atlantic cod	Ca	127.103	0.0008	68.3973	0.0854966
NOR	Norway	LTU	Lithuania	2010	0.11424	Atlantic cod	Ca	127.103	0.0008	0.0145202	1.81502e-05
NOR	Norway	LUX	Luxembourg	2010	4.53458	Atlantic cod	Ca	127.103	0.0008	0.576357	0.000720446
NOR	Norway	LUX	Luxembourg	2010	1.30118	Atlantic cod	Ca	127.103	0.0008	0.165383	0.000206729
NOR	Norway	LVA	Latvia	2010	80.0421	Atlantic cod	Ca	127.103	0.0008	10.1736	0.0127169
NOR	Norway	LVA	Latvia	2010	18.0962	Atlantic cod	Ca	127.103	0.0008	2.30007	0.00287509
NOR	Norway	MAR	Morocco	2010	0.14025	Atlantic cod	Ca	127.103	0.0008	0.0178261	2.22827e-05
NOR	Norway	MEX	Mexico	2010	0.397506	Atlantic cod	Ca	127.103	0.0008	0.050524	6.3155e-05
NOR	Norway	MNE	Montenegro	2010	0.06596	Atlantic cod	Ca	127.103	0.0008	0.00838369	1.04796e-05
NOR	Norway	MYS	Malaysia	2010	3.44726	Atlantic cod	Ca	127.103	0.0008	0.438156	0.000547695
NOR	Norway	MYS	Malaysia	2010	0.03094	Atlantic cod	Ca	127.103	0.0008	0.00393255	4.91569e-06
NOR	Norway	NLD	Netherlands	2010	1028.75	Atlantic cod	Ca	127.103	0.0008	130.757	0.163446
NOR	Norway	NLD	Netherlands	2010	185.641	Atlantic cod	Ca	127.103	0.0008	23.5955	0.0294943
NOR	Norway	PHL	Philippines	2010	0.03672	Atlantic cod	Ca	127.103	0.0008	0.00466721	5.83401e-06
NOR	Norway	POL	Poland	2010	1448.67	Atlantic cod	Ca	127.103	0.0008	184.13	0.230162
NOR	Norway	POL	Poland	2010	58.761	Atlantic cod	Ca	127.103	0.0008	7.46868	0.00933584
NOR	Norway	PRT	Portugal	2010	261.485	Atlantic cod	Ca	127.103	0.0008	33.2355	0.0415443
NOR	Norway	PRT	Portugal	2010	206.262	Atlantic cod	Ca	127.103	0.0008	26.2164	0.0327705
NOR	Norway	ROU	Romania	2010	1.92644	Atlantic cod	Ca	127.103	0.0008	0.244856	0.000306069
NOR	Norway	RUS	Russian Federation	2010	50.2166	Atlantic cod	Ca	127.103	0.0008	6.38266	0.00797833
NOR	Norway	SGP	Singapore	2010	1.9975	Atlantic cod	Ca	127.103	0.0008	0.253887	0.000317359
NOR	Norway	SRB	Serbia	2010	1.03224	Atlantic cod	Ca	127.103	0.0008	0.1312	0.000164
NOR	Norway	SVN	Slovenia	2010	0.69224	Atlantic cod	Ca	127.103	0.0008	0.0879855	0.000109982
NOR	Norway	SVN	Slovenia	2010	0.00714	Atlantic cod	Ca	127.103	0.0008	0.000907512	1.13439e-06
NOR	Norway	SWE	Sweden	2010	2596.4	Atlantic cod	Ca	127.103	0.0008	330.009	0.412511
NOR	Norway	SWE	Sweden	2010	66.2646	Atlantic cod	Ca	127.103	0.0008	8.4224	0.010528
NOR	Norway	THA	Thailand	2010	8.06259	Atlantic cod	Ca	127.103	0.0008	1.02478	0.00128097
NOR	Norway	TUR	Turkey	2010	0.859172	Atlantic cod	Ca	127.103	0.0008	0.109203	0.000136504
NOR	Norway	UKR	Ukraine	2010	0.630707	Atlantic cod	Ca	127.103	0.0008	0.0801645	0.000100206
NOR	Norway	USA	United States	2010	22.6886	Atlantic cod	Ca	127.103	0.0008	2.88378	0.00360473
NOR	Norway	USA	United States	2010	0.352977	Atlantic cod	Ca	127.103	0.0008	0.0448643	5.60804e-05
NOR	Norway	ZAF	South Africa	2010	0.08568	Atlantic cod	Ca	127.103	0.0008	0.0108901	1.36127e-05
RUS	Russian Federation	BLR	Belarus	2010	69.5977	Atlantic cod	Ca	127.103	0.0008	8.84604	0.0110576
RUS	Russian Federation	CAN	Canada	2010	407.254	Atlantic cod	Ca	127.103	0.0008	51.7631	0.0647039
RUS	Russian Federation	CHN	the Chinese mainland	2010	14490.6	Atlantic cod	Ca	127.103	0.0008	1841.8	2.30225
RUS	Russian Federation	DEU	Germany	2010	221.344	Atlantic cod	Ca	127.103	0.0008	28.1334	0.0351667
RUS	Russian Federation	DNK	Denmark	2010	542.87	Atlantic cod	Ca	127.103	0.0008	69.0001	0.0862501
RUS	Russian Federation	ESP	Spain	2010	168.258	Atlantic cod	Ca	127.103	0.0008	21.386	0.0267325
RUS	Russian Federation	FRA	France	2010	21.08	Atlantic cod	Ca	127.103	0.0008	2.67932	0.00334915
RUS	Russian Federation	GBR	United Kingdom	2010	722.564	Atlantic cod	Ca	127.103	0.0008	91.8397	0.1148
RUS	Russian Federation	GEO	Georgia	2010	3.4	Atlantic cod	Ca	127.103	0.0008	0.432149	0.000540186
RUS	Russian Federation	ISL	Iceland	2010	81.0407	Atlantic cod	Ca	127.103	0.0008	10.3005	0.0128756
RUS	Russian Federation	JPN	Japan	2010	664.123	Atlantic cod	Ca	127.103	0.0008	84.4118	0.105515
RUS	Russian Federation	KAZ	Kazakhstan	2010	6.25668	Atlantic cod	Ca	127.103	0.0008	0.79524	0.00099405
RUS	Russian Federation	KGZ	Kyrgyzstan	2010	0.85306	Atlantic cod	Ca	127.103	0.0008	0.108426	0.000135533
RUS	Russian Federation	KOR	Korea, Republic	2010	4832.57	Atlantic cod	Ca	127.103	0.0008	614.232	0.76779
RUS	Russian Federation	LTU	Lithuania	2010	667.066	Atlantic cod	Ca	127.103	0.0008	84.7858	0.105982
RUS	Russian Federation	LUX	Luxembourg	2010	0.33048	Atlantic cod	Ca	127.103	0.0008	0.0420049	5.25061e-05
RUS	Russian Federation	NLD	Netherlands	2010	4304.58	Atlantic cod	Ca	127.103	0.0008	547.124	0.683904
RUS	Russian Federation	NOR	Norway	2010	3010.38	Atlantic cod	Ca	127.103	0.0008	382.627	0.478283
RUS	Russian Federation	OASI	Other Asia, nes	2010	1.36	Atlantic cod	Ca	127.103	0.0008	0.17286	0.000216074
RUS	Russian Federation	POL	Poland	2010	1492.21	Atlantic cod	Ca	127.103	0.0008	189.664	0.23708
RUS	Russian Federation	PRT	Portugal	2010	1743.93	Atlantic cod	Ca	127.103	0.0008	221.657	0.277072
RUS	Russian Federation	SWE	Sweden	2010	42.6058	Atlantic cod	Ca	127.103	0.0008	5.41531	0.00676913
RUS	Russian Federation	THA	Thailand	2010	463.328	Atlantic cod	Ca	127.103	0.0008	58.8902	0.0736128
RUS	Russian Federation	UKR	Ukraine	2010	2.91006	Atlantic cod	Ca	127.103	0.0008	0.369876	0.000462345
RUS	Russian Federation	USA	United States	2010	82.222	Atlantic cod	Ca	127.103	0.0008	10.4506	0.0130633
DNK	Denmark	AUT	Austria	2010	43.432	Atlantic herring	Ca	519.437	0.0008	22.5602	0.0282002
DNK	Denmark	AUT	Austria	2010	3.40041	Atlantic herring	Ca	519.437	0.0008	1.7663	0.00220787
DNK	Denmark	BEL	Belgium	2010	14.0479	Atlantic herring	Ca	519.437	0.0008	7.29702	0.00912128
DNK	Denmark	BEL	Belgium	2010	0.8985	Atlantic herring	Ca	519.437	0.0008	0.466714	0.000583393
DNK	Denmark	BGR	Bulgaria	2010	2.73532	Atlantic herring	Ca	519.437	0.0008	1.42083	0.00177603
DNK	Denmark	BGR	Bulgaria	2010	1.10216	Atlantic herring	Ca	519.437	0.0008	0.572503	0.000715629
DNK	Denmark	CAN	Canada	2010	0.66838	Atlantic herring	Ca	519.437	0.0008	0.347181	0.000433977
DNK	Denmark	CAN	Canada	2010	0.6118	Atlantic herring	Ca	519.437	0.0008	0.317792	0.00039724
DNK	Denmark	CHE	Switzerland	2010	9.9268	Atlantic herring	Ca	519.437	0.0008	5.15635	0.00644544
DNK	Denmark	CHE	Switzerland	2010	0.0153109	Atlantic herring	Ca	519.437	0.0008	0.00795305	9.94131e-06
DNK	Denmark	CYP	Cyprus	2010	0.05658	Atlantic herring	Ca	519.437	0.0008	0.0293898	3.67372e-05
DNK	Denmark	CZE	Czech Republic	2010	0.539834	Atlantic herring	Ca	519.437	0.0008	0.28041	0.000350512
DNK	Denmark	DEU	Germany	2010	15864.8	Atlantic herring	Ca	519.437	0.0008	8240.79	10.301
DNK	Denmark	DEU	Germany	2010	271.72	Atlantic herring	Ca	519.437	0.0008	141.141	0.176427
DNK	Denmark	ESP	Spain	2010	28.796	Atlantic herring	Ca	519.437	0.0008	14.9577	0.0186971
DNK	Denmark	ESP	Spain	2010	1.104	Atlantic herring	Ca	519.437	0.0008	0.573459	0.000716823
DNK	Denmark	EST	Estonia	2010	0.755221	Atlantic herring	Ca	519.437	0.0008	0.39229	0.000490363
DNK	Denmark	FIN	Finland	2010	16.008	Atlantic herring	Ca	519.437	0.0008	8.31515	0.0103939
DNK	Denmark	FIN	Finland	2010	14.5788	Atlantic herring	Ca	519.437	0.0008	7.57276	0.00946595
DNK	Denmark	FRA	France	2010	42.5204	Atlantic herring	Ca	519.437	0.0008	22.0867	0.0276084
DNK	Denmark	FRA	France	2010	0.14076	Atlantic herring	Ca	519.437	0.0008	0.073116	9.1395e-05
DNK	Denmark	GBR	United Kingdom	2010	1496.48	Atlantic herring	Ca	519.437	0.0008	777.327	0.971659
DNK	Denmark	GBR	United Kingdom	2010	71.2877	Atlantic herring	Ca	519.437	0.0008	37.0295	0.0462869
DNK	Denmark	GHA	Ghana	2010	11.5	Atlantic herring	Ca	519.437	0.0008	5.97353	0.00746691
DNK	Denmark	GRC	Greece	2010	136.664	Atlantic herring	Ca	519.437	0.0008	70.9883	0.0887354
DNK	Denmark	GRC	Greece	2010	1.3317	Atlantic herring	Ca	519.437	0.0008	0.691734	0.000864668
DNK	Denmark	GRL	Greenland	2010	0.04922	Atlantic herring	Ca	519.437	0.0008	0.0255667	3.19584e-05
DNK	Denmark	HRV	Croatia	2010	26.6947	Atlantic herring	Ca	519.437	0.0008	13.8662	0.0173328
DNK	Denmark	HUN	Hungary	2010	11.1955	Atlantic herring	Ca	519.437	0.0008	5.81535	0.00726919
DNK	Denmark	HUN	Hungary	2010	3.31325	Atlantic herring	Ca	519.437	0.0008	1.72103	0.00215128
DNK	Denmark	IRL	Ireland	2010	0.7452	Atlantic herring	Ca	519.437	0.0008	0.387085	0.000483856
DNK	Denmark	IRL	Ireland	2010	0.0138	Atlantic herring	Ca	519.437	0.0008	0.00716823	8.96029e-06
DNK	Denmark	ITA	Italy	2010	29.5896	Atlantic herring	Ca	519.437	0.0008	15.37	0.0192125
DNK	Denmark	ITA	Italy	2010	2.59067	Atlantic herring	Ca	519.437	0.0008	1.34569	0.00168211
DNK	Denmark	JPN	Japan	2010	161.228	Atlantic herring	Ca	519.437	0.0008	83.7479	0.104685
DNK	Denmark	LTU	Lithuania	2010	28.7797	Atlantic herring	Ca	519.437	0.0008	14.9493	0.0186866
DNK	Denmark	LTU	Lithuania	2010	5.43398	Atlantic herring	Ca	519.437	0.0008	2.82261	0.00352826
DNK	Denmark	LVA	Latvia	2010	2.30926	Atlantic herring	Ca	519.437	0.0008	1.19952	0.00149939
DNK	Denmark	LVA	Latvia	2010	0.03818	Atlantic herring	Ca	519.437	0.0008	0.0198321	2.47901e-05
DNK	Denmark	MDA	Moldova	2010	14.9058	Atlantic herring	Ca	519.437	0.0008	7.7426	0.00967826
DNK	Denmark	MLT	Malta	2010	0.04738	Atlantic herring	Ca	519.437	0.0008	0.0246109	3.07637e-05
DNK	Denmark	MYS	Malaysia	2010	356.875	Atlantic herring	Ca	519.437	0.0008	185.374	0.231718
DNK	Denmark	NLD	Netherlands	2010	374.826	Atlantic herring	Ca	519.437	0.0008	194.699	0.243373
DNK	Denmark	NLD	Netherlands	2010	51.3866	Atlantic herring	Ca	519.437	0.0008	26.6921	0.0333651
DNK	Denmark	NOR	Norway	2010	1884.26	Atlantic herring	Ca	519.437	0.0008	978.755	1.22344
DNK	Denmark	NOR	Norway	2010	1266.55	Atlantic herring	Ca	519.437	0.0008	657.892	0.822365
DNK	Denmark	OASI	Other Asia, nes	2010	42.596	Atlantic herring	Ca	519.437	0.0008	22.1259	0.0276574
DNK	Denmark	POL	Poland	2010	247.695	Atlantic herring	Ca	519.437	0.0008	128.662	0.160828
DNK	Denmark	POL	Poland	2010	0.160446	Atlantic herring	Ca	519.437	0.0008	0.0833416	0.000104177
DNK	Denmark	PRK	Korea, Democratic People’s Republic	2010	11.04	Atlantic herring	Ca	519.437	0.0008	5.73459	0.00716823
DNK	Denmark	PRT	Portugal	2010	0.05244	Atlantic herring	Ca	519.437	0.0008	0.0272393	3.40491e-05
DNK	Denmark	ROU	Romania	2010	51.484	Atlantic herring	Ca	519.437	0.0008	26.7427	0.0334284
DNK	Denmark	ROU	Romania	2010	0.395245	Atlantic herring	Ca	519.437	0.0008	0.205305	0.000256631
DNK	Denmark	SRB	Serbia	2010	0.8234	Atlantic herring	Ca	519.437	0.0008	0.427705	0.000534631
DNK	Denmark	SVK	Slovakia	2010	0.61456	Atlantic herring	Ca	519.437	0.0008	0.319225	0.000399032
DNK	Denmark	SVK	Slovakia	2010	0.07958	Atlantic herring	Ca	519.437	0.0008	0.0413368	5.1671e-05
DNK	Denmark	SVN	Slovenia	2010	89.0289	Atlantic herring	Ca	519.437	0.0008	46.2449	0.0578061
DNK	Denmark	SVN	Slovenia	2010	0.50416	Atlantic herring	Ca	519.437	0.0008	0.261879	0.000327349
DNK	Denmark	SWE	Sweden	2010	3107	Atlantic herring	Ca	519.437	0.0008	1613.89	2.01736
DNK	Denmark	SWE	Sweden	2010	61.5812	Atlantic herring	Ca	519.437	0.0008	31.9876	0.0399845
DNK	Denmark	THA	Thailand	2010	203.126	Atlantic herring	Ca	519.437	0.0008	105.511	0.131889
DNK	Denmark	USA	United States	2010	89.3764	Atlantic herring	Ca	519.437	0.0008	46.4255	0.0580318
DNK	Denmark	VNM	Vietnam	2010	11.2608	Atlantic herring	Ca	519.437	0.0008	5.84928	0.0073116
FRO	Faroe Islands	BGR	Bulgaria	2010	112.291	Atlantic herring	Ca	519.437	0.0008	58.3279	0.0729099
FRO	Faroe Islands	CHN	the Chinese mainland	2010	0.69	Atlantic herring	Ca	519.437	0.0008	0.358412	0.000448015
FRO	Faroe Islands	DEU	Germany	2010	1084.3	Atlantic herring	Ca	519.437	0.0008	563.224	0.70403
FRO	Faroe Islands	DEU	Germany	2010	1010.08	Atlantic herring	Ca	519.437	0.0008	524.674	0.655842
FRO	Faroe Islands	DNK	Denmark	2010	6998.47	Atlantic herring	Ca	519.437	0.0008	3635.27	4.54408
FRO	Faroe Islands	DNK	Denmark	2010	809.797	Atlantic herring	Ca	519.437	0.0008	420.639	0.525798
FRO	Faroe Islands	ESP	Spain	2010	10.6278	Atlantic herring	Ca	519.437	0.0008	5.5205	0.00690062
FRO	Faroe Islands	GBR	United Kingdom	2010	99.912	Atlantic herring	Ca	519.437	0.0008	51.898	0.0648725
FRO	Faroe Islands	GBR	United Kingdom	2010	61.7504	Atlantic herring	Ca	519.437	0.0008	32.0755	0.0400943
FRO	Faroe Islands	KAZ	Kazakhstan	2010	45.2714	Atlantic herring	Ca	519.437	0.0008	23.5156	0.0293945
FRO	Faroe Islands	LTU	Lithuania	2010	215.649	Atlantic herring	Ca	519.437	0.0008	112.016	0.14002
FRO	Faroe Islands	LVA	Latvia	2010	3.312	Atlantic herring	Ca	519.437	0.0008	1.72038	0.00215047
FRO	Faroe Islands	MDA	Moldova	2010	142.864	Atlantic herring	Ca	519.437	0.0008	74.2087	0.0927608
FRO	Faroe Islands	NLD	Netherlands	2010	871.304	Atlantic herring	Ca	519.437	0.0008	452.588	0.565735
FRO	Faroe Islands	NOR	Norway	2010	9280.17	Atlantic herring	Ca	519.437	0.0008	4820.47	6.02558
FRO	Faroe Islands	OASI	Other Asia, nes	2010	11.96	Atlantic herring	Ca	519.437	0.0008	6.21247	0.00776559
FRO	Faroe Islands	POL	Poland	2010	1327.38	Atlantic herring	Ca	519.437	0.0008	689.491	0.861863
FRO	Faroe Islands	ROU	Romania	2010	174.605	Atlantic herring	Ca	519.437	0.0008	90.6961	0.11337
FRO	Faroe Islands	RUS	Russian Federation	2010	974.941	Atlantic herring	Ca	519.437	0.0008	506.421	0.633026
FRO	Faroe Islands	SVN	Slovenia	2010	111.614	Atlantic herring	Ca	519.437	0.0008	57.9767	0.0724708
FRO	Faroe Islands	SWE	Sweden	2010	18.86	Atlantic herring	Ca	519.437	0.0008	9.79659	0.0122457
FRO	Faroe Islands	UKR	Ukraine	2010	66.6558	Atlantic herring	Ca	519.437	0.0008	34.6235	0.0432794
GBR	United Kingdom	AGO	Angola	2010	87.3558	Atlantic herring	Ca	519.437	0.0008	45.3759	0.0567198
GBR	United Kingdom	ARE	United Arab Emirates	2010	1468.32	Atlantic herring	Ca	519.437	0.0008	762.7	0.953375
GBR	United Kingdom	AUT	Austria	2010	30.912	Atlantic herring	Ca	519.437	0.0008	16.0568	0.0200711
GBR	United Kingdom	BEL	Belgium	2010	12.1342	Atlantic herring	Ca	519.437	0.0008	6.30295	0.00787869
GBR	United Kingdom	BEL	Belgium	2010	3.60782	Atlantic herring	Ca	519.437	0.0008	1.87403	0.00234254
GBR	United Kingdom	BGR	Bulgaria	2010	456.139	Atlantic herring	Ca	519.437	0.0008	236.936	0.29617
GBR	United Kingdom	BLR	Belarus	2010	1738.12	Atlantic herring	Ca	519.437	0.0008	902.844	1.12855
GBR	United Kingdom	CAN	Canada	2010	30.268	Atlantic herring	Ca	519.437	0.0008	15.7223	0.0196529
GBR	United Kingdom	CHE	Switzerland	2010	0.0046	Atlantic herring	Ca	519.437	0.0008	0.00238941	2.98676e-06
GBR	United Kingdom	CHN	the Chinese mainland	2010	673.847	Atlantic herring	Ca	519.437	0.0008	350.021	0.437526
GBR	United Kingdom	CYP	Cyprus	2010	152.62	Atlantic herring	Ca	519.437	0.0008	79.2763	0.0990954
GBR	United Kingdom	CZE	Czech Republic	2010	190.394	Atlantic herring	Ca	519.437	0.0008	98.8977	0.123622
GBR	United Kingdom	DEU	Germany	2010	1256.98	Atlantic herring	Ca	519.437	0.0008	652.923	0.816153
GBR	United Kingdom	DEU	Germany	2010	0.0046	Atlantic herring	Ca	519.437	0.0008	0.00238941	2.98676e-06
GBR	United Kingdom	DMA	Dominica	2010	0.32522	Atlantic herring	Ca	519.437	0.0008	0.168931	0.000211164
GBR	United Kingdom	DNK	Denmark	2010	1472.82	Atlantic herring	Ca	519.437	0.0008	765.037	0.956297
GBR	United Kingdom	DNK	Denmark	2010	228.38	Atlantic herring	Ca	519.437	0.0008	118.629	0.148286
GBR	United Kingdom	EGY	Egypt	2010	501.23	Atlantic herring	Ca	519.437	0.0008	260.357	0.325447
GBR	United Kingdom	ESP	Spain	2010	157.349	Atlantic herring	Ca	519.437	0.0008	81.7331	0.102166
GBR	United Kingdom	ESP	Spain	2010	9.2	Atlantic herring	Ca	519.437	0.0008	4.77882	0.00597353
GBR	United Kingdom	EST	Estonia	2010	20.332	Atlantic herring	Ca	519.437	0.0008	10.5612	0.0132015
GBR	United Kingdom	FIN	Finland	2010	2.76	Atlantic herring	Ca	519.437	0.0008	1.43365	0.00179206
GBR	United Kingdom	FRA	France	2010	3148.2	Atlantic herring	Ca	519.437	0.0008	1635.29	2.04411
GBR	United Kingdom	FRA	France	2010	1.72203	Atlantic herring	Ca	519.437	0.0008	0.894484	0.00111811
GBR	United Kingdom	GHA	Ghana	2010	138	Atlantic herring	Ca	519.437	0.0008	71.6823	0.0896029
GBR	United Kingdom	GRC	Greece	2010	105.544	Atlantic herring	Ca	519.437	0.0008	54.8234	0.0685292
GBR	United Kingdom	IRL	Ireland	2010	362.029	Atlantic herring	Ca	519.437	0.0008	188.051	0.235064
GBR	United Kingdom	IRL	Ireland	2010	7.64108	Atlantic herring	Ca	519.437	0.0008	3.96906	0.00496133
GBR	United Kingdom	ISR	Israel	2010	242.124	Atlantic herring	Ca	519.437	0.0008	125.768	0.15721
GBR	United Kingdom	ITA	Italy	2010	25.0165	Atlantic herring	Ca	519.437	0.0008	12.9945	0.0162431
GBR	United Kingdom	ITA	Italy	2010	1.85472	Atlantic herring	Ca	519.437	0.0008	0.963411	0.00120426
GBR	United Kingdom	JOR	Jordan	2010	11.9618	Atlantic herring	Ca	519.437	0.0008	6.21342	0.00776678
GBR	United Kingdom	JPN	Japan	2010	32.3487	Atlantic herring	Ca	519.437	0.0008	16.8031	0.0210039
GBR	United Kingdom	JPN	Japan	2010	4.14	Atlantic herring	Ca	519.437	0.0008	2.15047	0.00268809
GBR	United Kingdom	KAZ	Kazakhstan	2010	557.012	Atlantic herring	Ca	519.437	0.0008	289.333	0.361666
GBR	United Kingdom	KGZ	Kyrgyzstan	2010	10.3408	Atlantic herring	Ca	519.437	0.0008	5.3714	0.00671424
GBR	United Kingdom	KOR	Korea, Republic	2010	305.518	Atlantic herring	Ca	519.437	0.0008	158.697	0.198372
GBR	United Kingdom	LTU	Lithuania	2010	653.215	Atlantic herring	Ca	519.437	0.0008	339.304	0.42413
GBR	United Kingdom	LUX	Luxembourg	2010	10.12	Atlantic herring	Ca	519.437	0.0008	5.2567	0.00657088
GBR	United Kingdom	LVA	Latvia	2010	258.418	Atlantic herring	Ca	519.437	0.0008	134.232	0.16779
GBR	United Kingdom	MDA	Moldova	2010	762.993	Atlantic herring	Ca	519.437	0.0008	396.327	0.495409
GBR	United Kingdom	MEX	Mexico	2010	1.46924	Atlantic herring	Ca	519.437	0.0008	0.763178	0.000953972
GBR	United Kingdom	MKD	North Macedonia	2010	34.5	Atlantic herring	Ca	519.437	0.0008	17.9206	0.0224007
GBR	United Kingdom	MUS	Mauritius	2010	0.00322	Atlantic herring	Ca	519.437	0.0008	0.00167259	2.09073e-06
GBR	United Kingdom	MYS	Malaysia	2010	11.316	Atlantic herring	Ca	519.437	0.0008	5.87795	0.00734744
GBR	United Kingdom	NGA	Nigeria	2010	2798.87	Atlantic herring	Ca	519.437	0.0008	1453.84	1.81729
GBR	United Kingdom	NLD	Netherlands	2010	7019.82	Atlantic herring	Ca	519.437	0.0008	3646.36	4.55794
GBR	United Kingdom	NLD	Netherlands	2010	63.4423	Atlantic herring	Ca	519.437	0.0008	32.9543	0.0411929
GBR	United Kingdom	NOR	Norway	2010	5860.01	Atlantic herring	Ca	519.437	0.0008	3043.91	3.80488
GBR	United Kingdom	NOR	Norway	2010	43.7134	Atlantic herring	Ca	519.437	0.0008	22.7064	0.028383
GBR	United Kingdom	OASI	Other Asia, nes	2010	299.968	Atlantic herring	Ca	519.437	0.0008	155.815	0.194768
GBR	United Kingdom	POL	Poland	2010	2992.83	Atlantic herring	Ca	519.437	0.0008	1554.59	1.94324
GBR	United Kingdom	POL	Poland	2010	0.368	Atlantic herring	Ca	519.437	0.0008	0.191153	0.000238941
GBR	United Kingdom	PRT	Portugal	2010	1194.65	Atlantic herring	Ca	519.437	0.0008	620.545	0.775681
GBR	United Kingdom	ROU	Romania	2010	718.525	Atlantic herring	Ca	519.437	0.0008	373.228	0.466535
GBR	United Kingdom	RUS	Russian Federation	2010	16093.3	Atlantic herring	Ca	519.437	0.0008	8359.46	10.4493
GBR	United Kingdom	SAU	Saudi Arabia	2010	0.48346	Atlantic herring	Ca	519.437	0.0008	0.251127	0.000313909
GBR	United Kingdom	SGP	Singapore	2010	33.948	Atlantic herring	Ca	519.437	0.0008	17.6339	0.0220423
GBR	United Kingdom	SRB	Serbia	2010	115.055	Atlantic herring	Ca	519.437	0.0008	59.7637	0.0747046
GBR	United Kingdom	SVK	Slovakia	2010	21.5645	Atlantic herring	Ca	519.437	0.0008	11.2014	0.0140017
GBR	United Kingdom	SVK	Slovakia	2010	10.12	Atlantic herring	Ca	519.437	0.0008	5.2567	0.00657088
GBR	United Kingdom	SVN	Slovenia	2010	43.9695	Atlantic herring	Ca	519.437	0.0008	22.8394	0.0285493
GBR	United Kingdom	SWE	Sweden	2010	304.425	Atlantic herring	Ca	519.437	0.0008	158.13	0.197662
GBR	United Kingdom	THA	Thailand	2010	56.5503	Atlantic herring	Ca	519.437	0.0008	29.3743	0.0367179
GBR	United Kingdom	UKR	Ukraine	2010	1936.5	Atlantic herring	Ca	519.437	0.0008	1005.89	1.25736
GBR	United Kingdom	USA	United States	2010	22.632	Atlantic herring	Ca	519.437	0.0008	11.7559	0.0146949
GBR	United Kingdom	ZAF	South Africa	2010	11.316	Atlantic herring	Ca	519.437	0.0008	5.87795	0.00734744
IRL	Ireland	ANES	Areas, nes	2010	102.92	Atlantic herring	Ca	519.437	0.0008	53.4607	0.0668259
IRL	Ireland	ANES	Areas, nes	2010	67.8132	Atlantic herring	Ca	519.437	0.0008	35.2247	0.0440309
IRL	Ireland	AUT	Austria	2010	61.1772	Atlantic herring	Ca	519.437	0.0008	31.7777	0.0397222
IRL	Ireland	BEL	Belgium	2010	12.112	Atlantic herring	Ca	519.437	0.0008	6.29142	0.00786427
IRL	Ireland	BEL	Belgium	2010	0.0400798	Atlantic herring	Ca	519.437	0.0008	0.0208189	2.60237e-05
IRL	Ireland	BGR	Bulgaria	2010	77.7837	Atlantic herring	Ca	519.437	0.0008	40.4037	0.0505047
IRL	Ireland	BLR	Belarus	2010	22.4363	Atlantic herring	Ca	519.437	0.0008	11.6543	0.0145678
IRL	Ireland	CHN	the Chinese mainland	2010	305.824	Atlantic herring	Ca	519.437	0.0008	158.856	0.19857
IRL	Ireland	CIV	Cote d'Ivoire	2010	103.5	Atlantic herring	Ca	519.437	0.0008	53.7617	0.0672022
IRL	Ireland	CMR	Cameroon	2010	952.052	Atlantic herring	Ca	519.437	0.0008	494.531	0.618164
IRL	Ireland	CZE	Czech Republic	2010	364.442	Atlantic herring	Ca	519.437	0.0008	189.305	0.236631
IRL	Ireland	DEU	Germany	2010	1024.9	Atlantic herring	Ca	519.437	0.0008	532.369	0.665462
IRL	Ireland	DEU	Germany	2010	69.8092	Atlantic herring	Ca	519.437	0.0008	36.2615	0.0453268
IRL	Ireland	DNK	Denmark	2010	1016.78	Atlantic herring	Ca	519.437	0.0008	528.154	0.660193
IRL	Ireland	DNK	Denmark	2010	1.49592	Atlantic herring	Ca	519.437	0.0008	0.777036	0.000971296
IRL	Ireland	EGY	Egypt	2010	443.191	Atlantic herring	Ca	519.437	0.0008	230.21	0.287762
IRL	Ireland	ESP	Spain	2010	107.166	Atlantic herring	Ca	519.437	0.0008	55.6663	0.0695828
IRL	Ireland	ESP	Spain	2010	10.4659	Atlantic herring	Ca	519.437	0.0008	5.43639	0.00679548
IRL	Ireland	EST	Estonia	2010	1.84	Atlantic herring	Ca	519.437	0.0008	0.955764	0.00119471
IRL	Ireland	FIN	Finland	2010	17.4432	Atlantic herring	Ca	519.437	0.0008	9.06065	0.0113258
IRL	Ireland	FRA	France	2010	899.589	Atlantic herring	Ca	519.437	0.0008	467.28	0.5841
IRL	Ireland	GAB	Gabon	2010	29.8218	Atlantic herring	Ca	519.437	0.0008	15.4906	0.0193632
IRL	Ireland	GBR	United Kingdom	2010	325.32	Atlantic herring	Ca	519.437	0.0008	168.983	0.211229
IRL	Ireland	GBR	United Kingdom	2010	28.7146	Atlantic herring	Ca	519.437	0.0008	14.9154	0.0186443
IRL	Ireland	GEO	Georgia	2010	0.13754	Atlantic herring	Ca	519.437	0.0008	0.0714434	8.93042e-05
IRL	Ireland	GHA	Ghana	2010	225.035	Atlantic herring	Ca	519.437	0.0008	116.891	0.146114
IRL	Ireland	GRC	Greece	2010	175.161	Atlantic herring	Ca	519.437	0.0008	90.9852	0.113731
IRL	Ireland	HKG	Hong Kong, China	2010	60.375	Atlantic herring	Ca	519.437	0.0008	31.361	0.0392013
IRL	Ireland	IRL	Ireland	2010	39.56	Atlantic herring	Ca	519.437	0.0008	20.5489	0.0256862
IRL	Ireland	JAM	Jamaica	2010	23	Atlantic herring	Ca	519.437	0.0008	11.9471	0.0149338
IRL	Ireland	JOR	Jordan	2010	70.84	Atlantic herring	Ca	519.437	0.0008	36.7969	0.0459962
IRL	Ireland	JPN	Japan	2010	199.595	Atlantic herring	Ca	519.437	0.0008	103.677	0.129596
IRL	Ireland	KOR	Korea, Republic	2010	82.889	Atlantic herring	Ca	519.437	0.0008	43.0556	0.0538196
IRL	Ireland	LTU	Lithuania	2010	18.4	Atlantic herring	Ca	519.437	0.0008	9.55764	0.0119471
IRL	Ireland	LUX	Luxembourg	2010	9.2	Atlantic herring	Ca	519.437	0.0008	4.77882	0.00597353
IRL	Ireland	LVA	Latvia	2010	27.6	Atlantic herring	Ca	519.437	0.0008	14.3365	0.0179206
IRL	Ireland	MDA	Moldova	2010	17.572	Atlantic herring	Ca	519.437	0.0008	9.12755	0.0114094
IRL	Ireland	MKD	North Macedonia	2010	2.99	Atlantic herring	Ca	519.437	0.0008	1.55312	0.0019414
IRL	Ireland	MYS	Malaysia	2010	1.61	Atlantic herring	Ca	519.437	0.0008	0.836294	0.00104537
IRL	Ireland	NGA	Nigeria	2010	750.834	Atlantic herring	Ca	519.437	0.0008	390.011	0.487514
IRL	Ireland	NLD	Netherlands	2010	188.012	Atlantic herring	Ca	519.437	0.0008	97.6604	0.122075
IRL	Ireland	NLD	Netherlands	2010	111.44	Atlantic herring	Ca	519.437	0.0008	57.8859	0.0723573
IRL	Ireland	NOR	Norway	2010	1707.75	Atlantic herring	Ca	519.437	0.0008	887.071	1.10884
IRL	Ireland	OASI	Other Asia, nes	2010	22.54	Atlantic herring	Ca	519.437	0.0008	11.7081	0.0146351
IRL	Ireland	POL	Poland	2010	1237.81	Atlantic herring	Ca	519.437	0.0008	642.962	0.803703
IRL	Ireland	POL	Poland	2010	13.34	Atlantic herring	Ca	519.437	0.0008	6.92929	0.00866161
IRL	Ireland	ROU	Romania	2010	935.383	Atlantic herring	Ca	519.437	0.0008	485.873	0.607341
IRL	Ireland	RUS	Russian Federation	2010	4353.07	Atlantic herring	Ca	519.437	0.0008	2261.15	2.82643
IRL	Ireland	SGP	Singapore	2010	46.92	Atlantic herring	Ca	519.437	0.0008	24.372	0.030465
IRL	Ireland	SRB	Serbia	2010	79.9503	Atlantic herring	Ca	519.437	0.0008	41.5292	0.0519114
IRL	Ireland	SVK	Slovakia	2010	37.837	Atlantic herring	Ca	519.437	0.0008	19.6539	0.0245674
IRL	Ireland	SVN	Slovenia	2010	41.8181	Atlantic herring	Ca	519.437	0.0008	21.7219	0.0271524
IRL	Ireland	SWE	Sweden	2010	30.5565	Atlantic herring	Ca	519.437	0.0008	15.8722	0.0198402
IRL	Ireland	THA	Thailand	2010	36.6499	Atlantic herring	Ca	519.437	0.0008	19.0373	0.0237967
IRL	Ireland	UKR	Ukraine	2010	324.071	Atlantic herring	Ca	519.437	0.0008	168.335	0.210418
IRL	Ireland	USA	United States	2010	18.4	Atlantic herring	Ca	519.437	0.0008	9.55764	0.0119471
ISL	Iceland	AUT	Austria	2010	0.92	Atlantic herring	Ca	519.437	0.0008	0.477882	0.000597353
ISL	Iceland	AZE	Azerbaijan	2010	107.237	Atlantic herring	Ca	519.437	0.0008	55.7027	0.0696283
ISL	Iceland	BEN	Benin	2010	24.3023	Atlantic herring	Ca	519.437	0.0008	12.6235	0.0157794
ISL	Iceland	BGR	Bulgaria	2010	73.3707	Atlantic herring	Ca	519.437	0.0008	38.1115	0.0476394
ISL	Iceland	BLR	Belarus	2010	513.31	Atlantic herring	Ca	519.437	0.0008	266.632	0.333291
ISL	Iceland	CAN	Canada	2010	5.51182	Atlantic herring	Ca	519.437	0.0008	2.86305	0.00357881
ISL	Iceland	CHE	Switzerland	2010	0.0069	Atlantic herring	Ca	519.437	0.0008	0.00358412	4.48015e-06
ISL	Iceland	CHN	the Chinese mainland	2010	182.592	Atlantic herring	Ca	519.437	0.0008	94.8451	0.118556
ISL	Iceland	DEU	Germany	2010	20.6479	Atlantic herring	Ca	519.437	0.0008	10.7253	0.0134066
ISL	Iceland	DNK	Denmark	2010	232.999	Atlantic herring	Ca	519.437	0.0008	121.029	0.151286
ISL	Iceland	EGY	Egypt	2010	302.358	Atlantic herring	Ca	519.437	0.0008	157.056	0.19632
ISL	Iceland	ESP	Spain	2010	308.442	Atlantic herring	Ca	519.437	0.0008	160.216	0.200271
ISL	Iceland	FRA	France	2010	1.242	Atlantic herring	Ca	519.437	0.0008	0.645141	0.000806426
ISL	Iceland	GBR	United Kingdom	2010	9.26095	Atlantic herring	Ca	519.437	0.0008	4.81048	0.0060131
ISL	Iceland	GBR	United Kingdom	2010	0.91126	Atlantic herring	Ca	519.437	0.0008	0.473342	0.000591678
ISL	Iceland	GEO	Georgia	2010	85.2509	Atlantic herring	Ca	519.437	0.0008	44.2825	0.0553531
ISL	Iceland	GHA	Ghana	2010	11.776	Atlantic herring	Ca	519.437	0.0008	6.11689	0.00764612
ISL	Iceland	GRC	Greece	2010	5.2256	Atlantic herring	Ca	519.437	0.0008	2.71437	0.00339296
ISL	Iceland	HKG	Hong Kong, China	2010	0.41906	Atlantic herring	Ca	519.437	0.0008	0.217675	0.000272094
ISL	Iceland	ISR	Israel	2010	6.35423	Atlantic herring	Ca	519.437	0.0008	3.30062	0.00412578
ISL	Iceland	JPN	Japan	2010	17.7557	Atlantic herring	Ca	519.437	0.0008	9.22295	0.0115287
ISL	Iceland	KAZ	Kazakhstan	2010	230.321	Atlantic herring	Ca	519.437	0.0008	119.637	0.149547
ISL	Iceland	KGZ	Kyrgyzstan	2010	8.97552	Atlantic herring	Ca	519.437	0.0008	4.66222	0.00582777
ISL	Iceland	KOR	Korea, Republic	2010	142.688	Atlantic herring	Ca	519.437	0.0008	74.1177	0.0926471
ISL	Iceland	LTU	Lithuania	2010	1201.87	Atlantic herring	Ca	519.437	0.0008	624.297	0.780372
ISL	Iceland	LVA	Latvia	2010	36.5663	Atlantic herring	Ca	519.437	0.0008	18.9939	0.0237424
ISL	Iceland	MDA	Moldova	2010	138.335	Atlantic herring	Ca	519.437	0.0008	71.8565	0.0898206
ISL	Iceland	MKD	North Macedonia	2010	1.104	Atlantic herring	Ca	519.437	0.0008	0.573459	0.000716823
ISL	Iceland	MYS	Malaysia	2010	853.519	Atlantic herring	Ca	519.437	0.0008	443.349	0.554187
ISL	Iceland	NGA	Nigeria	2010	1802.51	Atlantic herring	Ca	519.437	0.0008	936.291	1.17036
ISL	Iceland	NLD	Netherlands	2010	215.408	Atlantic herring	Ca	519.437	0.0008	111.891	0.139864
ISL	Iceland	NLD	Netherlands	2010	0.00644	Atlantic herring	Ca	519.437	0.0008	0.00334518	4.18147e-06
ISL	Iceland	NZL	New Zealand	2010	196.581	Atlantic herring	Ca	519.437	0.0008	102.111	0.127639
ISL	Iceland	OASI	Other Asia, nes	2010	202.751	Atlantic herring	Ca	519.437	0.0008	105.316	0.131646
ISL	Iceland	POL	Poland	2010	214.794	Atlantic herring	Ca	519.437	0.0008	111.572	0.139465
ISL	Iceland	PRT	Portugal	2010	242.149	Atlantic herring	Ca	519.437	0.0008	125.781	0.157227
ISL	Iceland	ROU	Romania	2010	376.539	Atlantic herring	Ca	519.437	0.0008	195.588	0.244485
ISL	Iceland	RUS	Russian Federation	2010	16150.3	Atlantic herring	Ca	519.437	0.0008	8389.09	10.4864
ISL	Iceland	SVK	Slovakia	2010	10.091	Atlantic herring	Ca	519.437	0.0008	5.24165	0.00655206
ISL	Iceland	SVN	Slovenia	2010	97.152	Atlantic herring	Ca	519.437	0.0008	50.4644	0.0630805
ISL	Iceland	SWE	Sweden	2010	0.414	Atlantic herring	Ca	519.437	0.0008	0.215047	0.000268809
ISL	Iceland	THA	Thailand	2010	22.4688	Atlantic herring	Ca	519.437	0.0008	11.6711	0.0145889
ISL	Iceland	TUR	Turkey	2010	76.5736	Atlantic herring	Ca	519.437	0.0008	39.7752	0.0497189
ISL	Iceland	UKR	Ukraine	2010	356.398	Atlantic herring	Ca	519.437	0.0008	185.127	0.231408
ISL	Iceland	USA	United States	2010	38.2487	Atlantic herring	Ca	519.437	0.0008	19.8678	0.0248348
ISL	Iceland	VGB	British Virgin Islands	2010	24.4094	Atlantic herring	Ca	519.437	0.0008	12.6792	0.015849
NOR	Norway	AGO	Angola	2010	111.5	Atlantic herring	Ca	519.437	0.0008	57.9174	0.0723968
NOR	Norway	ARM	Armenia	2010	18.0498	Atlantic herring	Ca	519.437	0.0008	9.37575	0.0117197
NOR	Norway	AUT	Austria	2010	2.86212	Atlantic herring	Ca	519.437	0.0008	1.48669	0.00185836
NOR	Norway	AZE	Azerbaijan	2010	23	Atlantic herring	Ca	519.437	0.0008	11.9471	0.0149338
NOR	Norway	BEL	Belgium	2010	24.84	Atlantic herring	Ca	519.437	0.0008	12.9028	0.0161285
NOR	Norway	BEL	Belgium	2010	2.07	Atlantic herring	Ca	519.437	0.0008	1.07523	0.00134404
NOR	Norway	BGR	Bulgaria	2010	719.024	Atlantic herring	Ca	519.437	0.0008	373.488	0.46686
NOR	Norway	BGR	Bulgaria	2010	0.115	Atlantic herring	Ca	519.437	0.0008	0.0597353	7.46691e-05
NOR	Norway	BIH	Bosnia Herzegovina	2010	3.25962	Atlantic herring	Ca	519.437	0.0008	1.69317	0.00211646
NOR	Norway	BLR	Belarus	2010	1388.04	Atlantic herring	Ca	519.437	0.0008	721	0.90125
NOR	Norway	BRA	Brazil	2010	51.8788	Atlantic herring	Ca	519.437	0.0008	26.9478	0.0336847
NOR	Norway	CAN	Canada	2010	78.7143	Atlantic herring	Ca	519.437	0.0008	40.8871	0.0511089
NOR	Norway	CAN	Canada	2010	69.5734	Atlantic herring	Ca	519.437	0.0008	36.139	0.0451738
NOR	Norway	CHE	Switzerland	2010	1.564	Atlantic herring	Ca	519.437	0.0008	0.8124	0.0010155
NOR	Norway	CHN	the Chinese mainland	2010	29100.8	Atlantic herring	Ca	519.437	0.0008	15116	18.895
NOR	Norway	CHN	the Chinese mainland	2010	0.02714	Atlantic herring	Ca	519.437	0.0008	0.0140975	1.76219e-05
NOR	Norway	CIV	Cote d'Ivoire	2010	120.888	Atlantic herring	Ca	519.437	0.0008	62.7937	0.0784922
NOR	Norway	CMR	Cameroon	2010	3624.84	Atlantic herring	Ca	519.437	0.0008	1882.88	2.35359
NOR	Norway	CYP	Cyprus	2010	179.299	Atlantic herring	Ca	519.437	0.0008	93.1344	0.116418
NOR	Norway	CZE	Czech Republic	2010	32.5623	Atlantic herring	Ca	519.437	0.0008	16.9141	0.0211426
NOR	Norway	DEU	Germany	2010	3030.39	Atlantic herring	Ca	519.437	0.0008	1574.1	1.96762
NOR	Norway	DEU	Germany	2010	557.81	Atlantic herring	Ca	519.437	0.0008	289.747	0.362184
NOR	Norway	DNK	Denmark	2010	12444.5	Atlantic herring	Ca	519.437	0.0008	6464.11	8.08014
NOR	Norway	DNK	Denmark	2010	13.156	Atlantic herring	Ca	519.437	0.0008	6.83372	0.00854214
NOR	Norway	EGY	Egypt	2010	1032.38	Atlantic herring	Ca	519.437	0.0008	536.258	0.670322
NOR	Norway	ESP	Spain	2010	54.974	Atlantic herring	Ca	519.437	0.0008	28.5555	0.0356944
NOR	Norway	EST	Estonia	2010	104.954	Atlantic herring	Ca	519.437	0.0008	54.5168	0.068146
NOR	Norway	FRA	France	2010	137.38	Atlantic herring	Ca	519.437	0.0008	71.3602	0.0892003
NOR	Norway	FRA	France	2010	60.4888	Atlantic herring	Ca	519.437	0.0008	31.4201	0.0392752
NOR	Norway	FRO	Faroe Islands	2010	3.174	Atlantic herring	Ca	519.437	0.0008	1.64869	0.00206087
NOR	Norway	GAB	Gabon	2010	398.92	Atlantic herring	Ca	519.437	0.0008	207.214	0.259018
NOR	Norway	GBR	United Kingdom	2010	320.636	Atlantic herring	Ca	519.437	0.0008	166.55	0.208188
NOR	Norway	GBR	United Kingdom	2010	200.869	Atlantic herring	Ca	519.437	0.0008	104.339	0.130423
NOR	Norway	GEO	Georgia	2010	224.848	Atlantic herring	Ca	519.437	0.0008	116.794	0.145993
NOR	Norway	GHA	Ghana	2010	483.71	Atlantic herring	Ca	519.437	0.0008	251.257	0.314071
NOR	Norway	GRC	Greece	2010	9.2	Atlantic herring	Ca	519.437	0.0008	4.77882	0.00597353
NOR	Norway	HKG	Hong Kong, China	2010	32.3282	Atlantic herring	Ca	519.437	0.0008	16.7925	0.0209906
NOR	Norway	HRV	Croatia	2010	9.2	Atlantic herring	Ca	519.437	0.0008	4.77882	0.00597353
NOR	Norway	HUN	Hungary	2010	1.794	Atlantic herring	Ca	519.437	0.0008	0.93187	0.00116484
NOR	Norway	IDN	Indonesia	2010	0.18952	Atlantic herring	Ca	519.437	0.0008	0.0984437	0.000123055
NOR	Norway	IRL	Ireland	2010	1046.48	Atlantic herring	Ca	519.437	0.0008	543.582	0.679477
NOR	Norway	ISR	Israel	2010	465.116	Atlantic herring	Ca	519.437	0.0008	241.598	0.301998
NOR	Norway	JOR	Jordan	2010	299	Atlantic herring	Ca	519.437	0.0008	155.312	0.19414
NOR	Norway	JPN	Japan	2010	35836.3	Atlantic herring	Ca	519.437	0.0008	18614.7	23.2684
NOR	Norway	KAZ	Kazakhstan	2010	552.266	Atlantic herring	Ca	519.437	0.0008	286.867	0.358584
NOR	Norway	KGZ	Kyrgyzstan	2010	29.7192	Atlantic herring	Ca	519.437	0.0008	15.4373	0.0192966
NOR	Norway	KOR	Korea, Republic	2010	5620.03	Atlantic herring	Ca	519.437	0.0008	2919.25	3.64907
NOR	Norway	KWT	Kuwait	2010	3.68	Atlantic herring	Ca	519.437	0.0008	1.91153	0.00238941
NOR	Norway	LTU	Lithuania	2010	514.582	Atlantic herring	Ca	519.437	0.0008	267.293	0.334116
NOR	Norway	LUX	Luxembourg	2010	0.00506	Atlantic herring	Ca	519.437	0.0008	0.00262835	3.28544e-06
NOR	Norway	LVA	Latvia	2010	127.151	Atlantic herring	Ca	519.437	0.0008	66.0469	0.0825586
NOR	Norway	MAR	Morocco	2010	0.364241	Atlantic herring	Ca	519.437	0.0008	0.189201	0.000236501
NOR	Norway	MDA	Moldova	2010	59.6515	Atlantic herring	Ca	519.437	0.0008	30.9852	0.0387315
NOR	Norway	MEX	Mexico	2010	5.7408	Atlantic herring	Ca	519.437	0.0008	2.98198	0.00372748
NOR	Norway	MNE	Montenegro	2010	1.702	Atlantic herring	Ca	519.437	0.0008	0.884082	0.0011051
NOR	Norway	MYS	Malaysia	2010	30.9534	Atlantic herring	Ca	519.437	0.0008	16.0784	0.0200979
NOR	Norway	NGA	Nigeria	2010	11232.2	Atlantic herring	Ca	519.437	0.0008	5834.41	7.29301
NOR	Norway	NLD	Netherlands	2010	2722.7	Atlantic herring	Ca	519.437	0.0008	1414.27	1.76784
NOR	Norway	NLD	Netherlands	2010	310.16	Atlantic herring	Ca	519.437	0.0008	161.109	0.201386
NOR	Norway	OASI	Other Asia, nes	2010	1189.27	Atlantic herring	Ca	519.437	0.0008	617.751	0.772189
NOR	Norway	PHL	Philippines	2010	11.0813	Atlantic herring	Ca	519.437	0.0008	5.75606	0.00719507
NOR	Norway	POL	Poland	2010	3052.75	Atlantic herring	Ca	519.437	0.0008	1585.71	1.98214
NOR	Norway	PRK	Korea, Democratic People’s Republic	2010	9.2	Atlantic herring	Ca	519.437	0.0008	4.77882	0.00597353
NOR	Norway	PRT	Portugal	2010	95.68	Atlantic herring	Ca	519.437	0.0008	49.6997	0.0621247
NOR	Norway	ROU	Romania	2010	491.331	Atlantic herring	Ca	519.437	0.0008	255.215	0.319019
NOR	Norway	ROU	Romania	2010	9.637	Atlantic herring	Ca	519.437	0.0008	5.00582	0.00625727
NOR	Norway	RUS	Russian Federation	2010	7226.92	Atlantic herring	Ca	519.437	0.0008	3753.93	4.69241
NOR	Norway	SGP	Singapore	2010	394.128	Atlantic herring	Ca	519.437	0.0008	204.725	0.255906
NOR	Norway	SRB	Serbia	2010	14.9857	Atlantic herring	Ca	519.437	0.0008	7.78412	0.00973016
NOR	Norway	SWE	Sweden	2010	526.592	Atlantic herring	Ca	519.437	0.0008	273.531	0.341914
NOR	Norway	SWE	Sweden	2010	145.871	Atlantic herring	Ca	519.437	0.0008	75.7707	0.0947133
NOR	Norway	THA	Thailand	2010	1177.04	Atlantic herring	Ca	519.437	0.0008	611.397	0.764247
NOR	Norway	TKM	Turkmenistan	2010	34.5	Atlantic herring	Ca	519.437	0.0008	17.9206	0.0224007
NOR	Norway	TUR	Turkey	2010	12792.2	Atlantic herring	Ca	519.437	0.0008	6644.73	8.30592
NOR	Norway	TUR	Turkey	2010	23.46	Atlantic herring	Ca	519.437	0.0008	12.186	0.0152325
NOR	Norway	UKR	Ukraine	2010	3926.2	Atlantic herring	Ca	519.437	0.0008	2039.42	2.54927
NOR	Norway	USA	United States	2010	1870.22	Atlantic herring	Ca	519.437	0.0008	971.46	1.21432
NOR	Norway	UZB	Uzbekistan	2010	22.448	Atlantic herring	Ca	519.437	0.0008	11.6603	0.0145754
NOR	Norway	VGB	British Virgin Islands	2010	136.62	Atlantic herring	Ca	519.437	0.0008	70.9655	0.0887069
NOR	Norway	VNM	Vietnam	2010	287.362	Atlantic herring	Ca	519.437	0.0008	149.267	0.186583
NOR	Norway	ZAF	South Africa	2010	31.2021	Atlantic herring	Ca	519.437	0.0008	16.2075	0.0202594
RUS	Russian Federation	AZE	Azerbaijan	2010	712.469	Atlantic herring	Ca	519.437	0.0008	370.083	0.462604
RUS	Russian Federation	BLR	Belarus	2010	162.29	Atlantic herring	Ca	519.437	0.0008	84.2994	0.105374
RUS	Russian Federation	CHN	the Chinese mainland	2010	56.9641	Atlantic herring	Ca	519.437	0.0008	29.5893	0.0369866
RUS	Russian Federation	KAZ	Kazakhstan	2010	9.19908	Atlantic herring	Ca	519.437	0.0008	4.77834	0.00597293
RUS	Russian Federation	KAZ	Kazakhstan	2010	5.3084	Atlantic herring	Ca	519.437	0.0008	2.75738	0.00344673
RUS	Russian Federation	KGZ	Kyrgyzstan	2010	46.0855	Atlantic herring	Ca	519.437	0.0008	23.9385	0.0299231
RUS	Russian Federation	KGZ	Kyrgyzstan	2010	2.50102	Atlantic herring	Ca	519.437	0.0008	1.29912	0.0016239
RUS	Russian Federation	NGA	Nigeria	2010	3019.48	Atlantic herring	Ca	519.437	0.0008	1568.43	1.96054
RUS	Russian Federation	OASI	Other Asia, nes	2010	4.6322	Atlantic herring	Ca	519.437	0.0008	2.40614	0.00300767
RUS	Russian Federation	THA	Thailand	2010	23.184	Atlantic herring	Ca	519.437	0.0008	12.0426	0.0150533
RUS	Russian Federation	UKR	Ukraine	2010	38.157	Atlantic herring	Ca	519.437	0.0008	19.8202	0.0247752
RUS	Russian Federation	UZB	Uzbekistan	2010	1.32296	Atlantic herring	Ca	519.437	0.0008	0.687195	0.000858993
DNK	Denmark	AUT	Austria	2010	3.99178	Atlantic mackerel	Ca	122.818	0.0008	0.490263	0.000612829
DNK	Denmark	AUT	Austria	2010	0.86697	Atlantic mackerel	Ca	122.818	0.0008	0.10648	0.0001331
DNK	Denmark	BEL	Belgium	2010	2.64041	Atlantic mackerel	Ca	122.818	0.0008	0.324291	0.000405363
DNK	Denmark	BEL	Belgium	2010	1.05476	Atlantic mackerel	Ca	122.818	0.0008	0.129544	0.00016193
DNK	Denmark	BGR	Bulgaria	2010	11.8292	Atlantic mackerel	Ca	122.818	0.0008	1.45284	0.00181604
DNK	Denmark	BGR	Bulgaria	2010	1.29384	Atlantic mackerel	Ca	122.818	0.0008	0.158907	0.000198634
DNK	Denmark	CAN	Canada	2010	0.78462	Atlantic mackerel	Ca	122.818	0.0008	0.0963655	0.000120457
DNK	Denmark	CHE	Switzerland	2010	11.6532	Atlantic mackerel	Ca	122.818	0.0008	1.43122	0.00178903
DNK	Denmark	CHE	Switzerland	2010	4.28103	Atlantic mackerel	Ca	122.818	0.0008	0.525788	0.000657235
DNK	Denmark	CZE	Czech Republic	2010	0.03834	Atlantic mackerel	Ca	122.818	0.0008	0.00470884	5.88606e-06
DNK	Denmark	DEU	Germany	2010	318.976	Atlantic mackerel	Ca	122.818	0.0008	39.176	0.0489699
DNK	Denmark	DEU	Germany	2010	132.489	Atlantic mackerel	Ca	122.818	0.0008	16.272	0.02034
DNK	Denmark	ESP	Spain	2010	33.804	Atlantic mackerel	Ca	122.818	0.0008	4.15174	0.00518968
DNK	Denmark	ESP	Spain	2010	15.0779	Atlantic mackerel	Ca	122.818	0.0008	1.85183	0.00231479
DNK	Denmark	EST	Estonia	2010	0.23274	Atlantic mackerel	Ca	122.818	0.0008	0.0285847	3.57308e-05
DNK	Denmark	FIN	Finland	2010	17.1142	Atlantic mackerel	Ca	122.818	0.0008	2.10194	0.00262742
DNK	Denmark	FIN	Finland	2010	0.0245607	Atlantic mackerel	Ca	122.818	0.0008	0.0030165	3.77063e-06
DNK	Denmark	FRA	France	2010	19.1804	Atlantic mackerel	Ca	122.818	0.0008	2.3557	0.00294463
DNK	Denmark	FRA	France	2010	0.16524	Atlantic mackerel	Ca	122.818	0.0008	0.0202945	2.53681e-05
DNK	Denmark	FRO	Faroe Islands	2010	1.66158	Atlantic mackerel	Ca	122.818	0.0008	0.204072	0.00025509
DNK	Denmark	GBR	United Kingdom	2010	5709.02	Atlantic mackerel	Ca	122.818	0.0008	701.171	0.876464
DNK	Denmark	GBR	United Kingdom	2010	83.6856	Atlantic mackerel	Ca	122.818	0.0008	10.2781	0.0128476
DNK	Denmark	GHA	Ghana	2010	13.5	Atlantic mackerel	Ca	122.818	0.0008	1.65804	0.00207255
DNK	Denmark	GRC	Greece	2010	160.432	Atlantic mackerel	Ca	122.818	0.0008	19.7039	0.0246299
DNK	Denmark	GRC	Greece	2010	9.59867	Atlantic mackerel	Ca	122.818	0.0008	1.17889	0.00147361
DNK	Denmark	GRL	Greenland	2010	0.39204	Atlantic mackerel	Ca	122.818	0.0008	0.0481496	6.0187e-05
DNK	Denmark	HRV	Croatia	2010	0.32562	Atlantic mackerel	Ca	122.818	0.0008	0.039992	4.999e-05
DNK	Denmark	HUN	Hungary	2010	3.88947	Atlantic mackerel	Ca	122.818	0.0008	0.477697	0.000597122
DNK	Denmark	HUN	Hungary	2010	0.354507	Atlantic mackerel	Ca	122.818	0.0008	0.0435399	5.44248e-05
DNK	Denmark	IRL	Ireland	2010	0.8748	Atlantic mackerel	Ca	122.818	0.0008	0.107441	0.000134302
DNK	Denmark	IRL	Ireland	2010	0.01026	Atlantic mackerel	Ca	122.818	0.0008	0.00126011	1.57514e-06
DNK	Denmark	ISL	Iceland	2010	1.33488	Atlantic mackerel	Ca	122.818	0.0008	0.163947	0.000204934
DNK	Denmark	ITA	Italy	2010	224.027	Atlantic mackerel	Ca	122.818	0.0008	27.5146	0.0343932
DNK	Denmark	ITA	Italy	2010	34.7357	Atlantic mackerel	Ca	122.818	0.0008	4.26617	0.00533271
DNK	Denmark	JPN	Japan	2010	189.268	Atlantic mackerel	Ca	122.818	0.0008	23.2455	0.0290569
DNK	Denmark	LTU	Lithuania	2010	33.7849	Atlantic mackerel	Ca	122.818	0.0008	4.14939	0.00518674
DNK	Denmark	LTU	Lithuania	2010	0.11502	Atlantic mackerel	Ca	122.818	0.0008	0.0141265	1.76582e-05
DNK	Denmark	LUX	Luxembourg	2010	0.36475	Atlantic mackerel	Ca	122.818	0.0008	0.0447979	5.59974e-05
DNK	Denmark	LVA	Latvia	2010	2.71087	Atlantic mackerel	Ca	122.818	0.0008	0.332944	0.00041618
DNK	Denmark	LVA	Latvia	2010	0.01944	Atlantic mackerel	Ca	122.818	0.0008	0.00238758	2.98448e-06
DNK	Denmark	MDA	Moldova	2010	17.4981	Atlantic mackerel	Ca	122.818	0.0008	2.14908	0.00268635
DNK	Denmark	MLT	Malta	2010	0.00432	Atlantic mackerel	Ca	122.818	0.0008	0.000530574	6.63218e-07
DNK	Denmark	MYS	Malaysia	2010	418.94	Atlantic mackerel	Ca	122.818	0.0008	51.4534	0.0643168
DNK	Denmark	NLD	Netherlands	2010	60.3234	Atlantic mackerel	Ca	122.818	0.0008	7.40881	0.00926101
DNK	Denmark	NLD	Netherlands	2010	2.05617	Atlantic mackerel	Ca	122.818	0.0008	0.252535	0.000315668
DNK	Denmark	NOR	Norway	2010	2222.1	Atlantic mackerel	Ca	122.818	0.0008	272.914	0.341142
DNK	Denmark	NOR	Norway	2010	2211.96	Atlantic mackerel	Ca	122.818	0.0008	271.668	0.339585
DNK	Denmark	OASI	Other Asia, nes	2010	50.004	Atlantic mackerel	Ca	122.818	0.0008	6.14139	0.00767674
DNK	Denmark	POL	Poland	2010	290.773	Atlantic mackerel	Ca	122.818	0.0008	35.7122	0.0446402
DNK	Denmark	POL	Poland	2010	41.5724	Atlantic mackerel	Ca	122.818	0.0008	5.10585	0.00638231
DNK	Denmark	PRK	Korea, Democratic People’s Republic	2010	12.96	Atlantic mackerel	Ca	122.818	0.0008	1.59172	0.00198965
DNK	Denmark	PRT	Portugal	2010	1.86462	Atlantic mackerel	Ca	122.818	0.0008	0.229009	0.000286261
DNK	Denmark	ROU	Romania	2010	60.4378	Atlantic mackerel	Ca	122.818	0.0008	7.42285	0.00927856
DNK	Denmark	ROU	Romania	2010	0.0135	Atlantic mackerel	Ca	122.818	0.0008	0.00165804	2.07255e-06
DNK	Denmark	SGP	Singapore	2010	0.0081	Atlantic mackerel	Ca	122.818	0.0008	0.000994826	1.24353e-06
DNK	Denmark	SRB	Serbia	2010	1.6659	Atlantic mackerel	Ca	122.818	0.0008	0.204603	0.000255753
DNK	Denmark	SVK	Slovakia	2010	0.09342	Atlantic mackerel	Ca	122.818	0.0008	0.0114737	1.43421e-05
DNK	Denmark	SVK	Slovakia	2010	0.02592	Atlantic mackerel	Ca	122.818	0.0008	0.00318344	3.97931e-06
DNK	Denmark	SVN	Slovenia	2010	104.512	Atlantic mackerel	Ca	122.818	0.0008	12.836	0.016045
DNK	Denmark	SVN	Slovenia	2010	0.371897	Atlantic mackerel	Ca	122.818	0.0008	0.0456756	5.70945e-05
DNK	Denmark	SWE	Sweden	2010	72.291	Atlantic mackerel	Ca	122.818	0.0008	8.87864	0.0110983
DNK	Denmark	SWE	Sweden	2010	28.3627	Atlantic mackerel	Ca	122.818	0.0008	3.48345	0.00435431
DNK	Denmark	THA	Thailand	2010	238.452	Atlantic mackerel	Ca	122.818	0.0008	29.2863	0.0366078
DNK	Denmark	UKR	Ukraine	2010	0.00864	Atlantic mackerel	Ca	122.818	0.0008	0.00106115	1.32644e-06
DNK	Denmark	USA	United States	2010	104.92	Atlantic mackerel	Ca	122.818	0.0008	12.8861	0.0161076
DNK	Denmark	VNM	Vietnam	2010	13.2192	Atlantic mackerel	Ca	122.818	0.0008	1.62356	0.00202945
FRO	Faroe Islands	BGR	Bulgaria	2010	131.819	Atlantic mackerel	Ca	122.818	0.0008	16.1898	0.0202373
FRO	Faroe Islands	CHN	the Chinese mainland	2010	0.81	Atlantic mackerel	Ca	122.818	0.0008	0.0994826	0.000124353
FRO	Faroe Islands	DEU	Germany	2010	1272.87	Atlantic mackerel	Ca	122.818	0.0008	156.331	0.195414
FRO	Faroe Islands	DNK	Denmark	2010	950.631	Atlantic mackerel	Ca	122.818	0.0008	116.755	0.145943
FRO	Faroe Islands	ESP	Spain	2010	12.4762	Atlantic mackerel	Ca	122.818	0.0008	1.5323	0.00191537
FRO	Faroe Islands	GBR	United Kingdom	2010	432.675	Atlantic mackerel	Ca	122.818	0.0008	53.1403	0.0664254
FRO	Faroe Islands	GBR	United Kingdom	2010	117.288	Atlantic mackerel	Ca	122.818	0.0008	14.4051	0.0180064
FRO	Faroe Islands	KAZ	Kazakhstan	2010	53.1446	Atlantic mackerel	Ca	122.818	0.0008	6.52712	0.0081589
FRO	Faroe Islands	LTU	Lithuania	2010	253.153	Atlantic mackerel	Ca	122.818	0.0008	31.0918	0.0388647
FRO	Faroe Islands	LVA	Latvia	2010	3.888	Atlantic mackerel	Ca	122.818	0.0008	0.477517	0.000596896
FRO	Faroe Islands	MDA	Moldova	2010	167.709	Atlantic mackerel	Ca	122.818	0.0008	20.5977	0.0257472
FRO	Faroe Islands	NLD	Netherlands	2010	1022.84	Atlantic mackerel	Ca	122.818	0.0008	125.623	0.157028
FRO	Faroe Islands	NOR	Norway	2010	438.56	Atlantic mackerel	Ca	122.818	0.0008	53.8631	0.0673289
FRO	Faroe Islands	OASI	Other Asia, nes	2010	14.04	Atlantic mackerel	Ca	122.818	0.0008	1.72437	0.00215546
FRO	Faroe Islands	POL	Poland	2010	1558.23	Atlantic mackerel	Ca	122.818	0.0008	191.379	0.239223
FRO	Faroe Islands	ROU	Romania	2010	204.97	Atlantic mackerel	Ca	122.818	0.0008	25.1741	0.0314676
FRO	Faroe Islands	RUS	Russian Federation	2010	1144.5	Atlantic mackerel	Ca	122.818	0.0008	140.565	0.175706
FRO	Faroe Islands	SVN	Slovenia	2010	131.026	Atlantic mackerel	Ca	122.818	0.0008	16.0923	0.0201154
FRO	Faroe Islands	SWE	Sweden	2010	22.14	Atlantic mackerel	Ca	122.818	0.0008	2.71919	0.00339899
FRO	Faroe Islands	UKR	Ukraine	2010	78.2482	Atlantic mackerel	Ca	122.818	0.0008	9.61029	0.0120129
GBR	United Kingdom	AGO	Angola	2010	102.548	Atlantic mackerel	Ca	122.818	0.0008	12.5948	0.0157435
GBR	United Kingdom	ARE	United Arab Emirates	2010	1723.68	Atlantic mackerel	Ca	122.818	0.0008	211.699	0.264624
GBR	United Kingdom	AUT	Austria	2010	36.288	Atlantic mackerel	Ca	122.818	0.0008	4.45682	0.00557103
GBR	United Kingdom	AUT	Austria	2010	0.0131289	Atlantic mackerel	Ca	122.818	0.0008	0.00161246	2.01558e-06
GBR	United Kingdom	BEL	Belgium	2010	14.2445	Atlantic mackerel	Ca	122.818	0.0008	1.74948	0.00218685
GBR	United Kingdom	BEL	Belgium	2010	0.441692	Atlantic mackerel	Ca	122.818	0.0008	0.0542478	6.78097e-05
GBR	United Kingdom	BGR	Bulgaria	2010	535.468	Atlantic mackerel	Ca	122.818	0.0008	65.7651	0.0822064
GBR	United Kingdom	BLR	Belarus	2010	2040.4	Atlantic mackerel	Ca	122.818	0.0008	250.598	0.313248
GBR	United Kingdom	BRB	Barbados	2010	0.00108	Atlantic mackerel	Ca	122.818	0.0008	0.000132644	1.65804e-07
GBR	United Kingdom	CAN	Canada	2010	35.532	Atlantic mackerel	Ca	122.818	0.0008	4.36397	0.00545496
GBR	United Kingdom	CHE	Switzerland	2010	0.0661061	Atlantic mackerel	Ca	122.818	0.0008	0.00811903	1.01488e-05
GBR	United Kingdom	CHN	the Chinese mainland	2010	791.038	Atlantic mackerel	Ca	122.818	0.0008	97.1537	0.121442
GBR	United Kingdom	CYP	Cyprus	2010	179.162	Atlantic mackerel	Ca	122.818	0.0008	22.0044	0.0275054
GBR	United Kingdom	CZE	Czech Republic	2010	223.506	Atlantic mackerel	Ca	122.818	0.0008	27.4506	0.0343132
GBR	United Kingdom	DEU	Germany	2010	1475.59	Atlantic mackerel	Ca	122.818	0.0008	181.229	0.226536
GBR	United Kingdom	DEU	Germany	2010	0.00648	Atlantic mackerel	Ca	122.818	0.0008	0.000795861	9.94826e-07
GBR	United Kingdom	DMA	Dominica	2010	0.38178	Atlantic mackerel	Ca	122.818	0.0008	0.0468895	5.86118e-05
GBR	United Kingdom	DNK	Denmark	2010	1728.96	Atlantic mackerel	Ca	122.818	0.0008	212.348	0.265435
GBR	United Kingdom	DNK	Denmark	2010	860.553	Atlantic mackerel	Ca	122.818	0.0008	105.691	0.132114
GBR	United Kingdom	EGY	Egypt	2010	588.4	Atlantic mackerel	Ca	122.818	0.0008	72.2662	0.0903327
GBR	United Kingdom	ESP	Spain	2010	184.714	Atlantic mackerel	Ca	122.818	0.0008	22.6863	0.0283578
GBR	United Kingdom	EST	Estonia	2010	23.868	Atlantic mackerel	Ca	122.818	0.0008	2.93142	0.00366428
GBR	United Kingdom	FIN	Finland	2010	3.24	Atlantic mackerel	Ca	122.818	0.0008	0.397931	0.000497413
GBR	United Kingdom	FRA	France	2010	3695.71	Atlantic mackerel	Ca	122.818	0.0008	453.9	0.567375
GBR	United Kingdom	FRA	France	2010	152.329	Atlantic mackerel	Ca	122.818	0.0008	18.7088	0.023386
GBR	United Kingdom	GHA	Ghana	2010	162	Atlantic mackerel	Ca	122.818	0.0008	19.8965	0.0248707
GBR	United Kingdom	GRC	Greece	2010	123.899	Atlantic mackerel	Ca	122.818	0.0008	15.2171	0.0190213
GBR	United Kingdom	GRC	Greece	2010	3.10878	Atlantic mackerel	Ca	122.818	0.0008	0.381814	0.000477268
GBR	United Kingdom	IRL	Ireland	2010	424.99	Atlantic mackerel	Ca	122.818	0.0008	52.1965	0.0652456
GBR	United Kingdom	IRL	Ireland	2010	16.4889	Atlantic mackerel	Ca	122.818	0.0008	2.02514	0.00253142
GBR	United Kingdom	ISR	Israel	2010	284.233	Atlantic mackerel	Ca	122.818	0.0008	34.9089	0.0436361
GBR	United Kingdom	ITA	Italy	2010	29.3672	Atlantic mackerel	Ca	122.818	0.0008	3.60682	0.00450853
GBR	United Kingdom	ITA	Italy	2010	7.09778	Atlantic mackerel	Ca	122.818	0.0008	0.871735	0.00108967
GBR	United Kingdom	JOR	Jordan	2010	14.0422	Atlantic mackerel	Ca	122.818	0.0008	1.72463	0.00215579
GBR	United Kingdom	JPN	Japan	2010	37.9746	Atlantic mackerel	Ca	122.818	0.0008	4.66397	0.00582996
GBR	United Kingdom	KAZ	Kazakhstan	2010	653.884	Atlantic mackerel	Ca	122.818	0.0008	80.3087	0.100386
GBR	United Kingdom	KGZ	Kyrgyzstan	2010	12.1392	Atlantic mackerel	Ca	122.818	0.0008	1.49091	0.00186364
GBR	United Kingdom	KOR	Korea, Republic	2010	358.651	Atlantic mackerel	Ca	122.818	0.0008	44.0488	0.055061
GBR	United Kingdom	KWT	Kuwait	2010	0.11664	Atlantic mackerel	Ca	122.818	0.0008	0.0143255	1.79069e-05
GBR	United Kingdom	LTU	Lithuania	2010	766.817	Atlantic mackerel	Ca	122.818	0.0008	94.179	0.117724
GBR	United Kingdom	LTU	Lithuania	2010	5.292	Atlantic mackerel	Ca	122.818	0.0008	0.649953	0.000812441
GBR	United Kingdom	LUX	Luxembourg	2010	11.88	Atlantic mackerel	Ca	122.818	0.0008	1.45908	0.00182385
GBR	United Kingdom	LVA	Latvia	2010	303.36	Atlantic mackerel	Ca	122.818	0.0008	37.2581	0.0465726
GBR	United Kingdom	MDA	Moldova	2010	895.687	Atlantic mackerel	Ca	122.818	0.0008	110.007	0.137508
GBR	United Kingdom	MEX	Mexico	2010	1.72476	Atlantic mackerel	Ca	122.818	0.0008	0.211832	0.00026479
GBR	United Kingdom	MKD	North Macedonia	2010	40.5	Atlantic mackerel	Ca	122.818	0.0008	4.97413	0.00621766
GBR	United Kingdom	MYS	Malaysia	2010	13.284	Atlantic mackerel	Ca	122.818	0.0008	1.63152	0.00203939
GBR	United Kingdom	NGA	Nigeria	2010	3285.63	Atlantic mackerel	Ca	122.818	0.0008	403.534	0.504418
GBR	United Kingdom	NLD	Netherlands	2010	8240.66	Atlantic mackerel	Ca	122.818	0.0008	1012.1	1.26513
GBR	United Kingdom	NLD	Netherlands	2010	205.032	Atlantic mackerel	Ca	122.818	0.0008	25.1817	0.0314771
GBR	United Kingdom	NOR	Norway	2010	23226.4	Atlantic mackerel	Ca	122.818	0.0008	2852.62	3.56578
GBR	United Kingdom	NOR	Norway	2010	51.3158	Atlantic mackerel	Ca	122.818	0.0008	6.3025	0.00787813
GBR	United Kingdom	OASI	Other Asia, nes	2010	352.137	Atlantic mackerel	Ca	122.818	0.0008	43.2488	0.0540609
GBR	United Kingdom	POL	Poland	2010	3513.33	Atlantic mackerel	Ca	122.818	0.0008	431.5	0.539375
GBR	United Kingdom	POL	Poland	2010	0.780932	Atlantic mackerel	Ca	122.818	0.0008	0.0959126	0.000119891
GBR	United Kingdom	PRT	Portugal	2010	1402.41	Atlantic mackerel	Ca	122.818	0.0008	172.242	0.215302
GBR	United Kingdom	ROU	Romania	2010	843.485	Atlantic mackerel	Ca	122.818	0.0008	103.595	0.129494
GBR	United Kingdom	ROU	Romania	2010	13.8809	Atlantic mackerel	Ca	122.818	0.0008	1.70482	0.00213103
GBR	United Kingdom	RUS	Russian Federation	2010	18892.1	Atlantic mackerel	Ca	122.818	0.0008	2320.3	2.90037
GBR	United Kingdom	SGP	Singapore	2010	39.852	Atlantic mackerel	Ca	122.818	0.0008	4.89455	0.00611818
GBR	United Kingdom	SRB	Serbia	2010	135.064	Atlantic mackerel	Ca	122.818	0.0008	16.5883	0.0207354
GBR	United Kingdom	SVK	Slovakia	2010	25.3148	Atlantic mackerel	Ca	122.818	0.0008	3.10912	0.00388639
GBR	United Kingdom	SVN	Slovenia	2010	51.6164	Atlantic mackerel	Ca	122.818	0.0008	6.33943	0.00792428
GBR	United Kingdom	SVN	Slovenia	2010	17.1652	Atlantic mackerel	Ca	122.818	0.0008	2.1082	0.00263525
GBR	United Kingdom	SWE	Sweden	2010	357.368	Atlantic mackerel	Ca	122.818	0.0008	43.8913	0.0548641
GBR	United Kingdom	THA	Thailand	2010	66.3852	Atlantic mackerel	Ca	122.818	0.0008	8.1533	0.0101916
GBR	United Kingdom	UKR	Ukraine	2010	2273.28	Atlantic mackerel	Ca	122.818	0.0008	279.2	0.349
GBR	United Kingdom	USA	United States	2010	26.568	Atlantic mackerel	Ca	122.818	0.0008	3.26303	0.00407879
GBR	United Kingdom	ZAF	South Africa	2010	13.284	Atlantic mackerel	Ca	122.818	0.0008	1.63152	0.00203939
IRL	Ireland	ANES	Areas, nes	2010	370.395	Atlantic mackerel	Ca	122.818	0.0008	45.4912	0.056864
IRL	Ireland	ANES	Areas, nes	2010	120.82	Atlantic mackerel	Ca	122.818	0.0008	14.8388	0.0185485
IRL	Ireland	AUT	Austria	2010	71.8167	Atlantic mackerel	Ca	122.818	0.0008	8.82039	0.0110255
IRL	Ireland	BEL	Belgium	2010	14.2184	Atlantic mackerel	Ca	122.818	0.0008	1.74628	0.00218285
IRL	Ireland	BGR	Bulgaria	2010	91.3113	Atlantic mackerel	Ca	122.818	0.0008	11.2147	0.0140183
IRL	Ireland	BLR	Belarus	2010	26.3383	Atlantic mackerel	Ca	122.818	0.0008	3.23482	0.00404352
IRL	Ireland	CHN	the Chinese mainland	2010	359.01	Atlantic mackerel	Ca	122.818	0.0008	44.093	0.0551162
IRL	Ireland	CIV	Cote d'Ivoire	2010	121.5	Atlantic mackerel	Ca	122.818	0.0008	14.9224	0.018653
IRL	Ireland	CMR	Cameroon	2010	1117.63	Atlantic mackerel	Ca	122.818	0.0008	137.265	0.171581
IRL	Ireland	CZE	Czech Republic	2010	427.823	Atlantic mackerel	Ca	122.818	0.0008	52.5444	0.0656805
IRL	Ireland	CZE	Czech Republic	2010	54.0497	Atlantic mackerel	Ca	122.818	0.0008	6.63828	0.00829785
IRL	Ireland	DEU	Germany	2010	1203.14	Atlantic mackerel	Ca	122.818	0.0008	147.767	0.184709
IRL	Ireland	DEU	Germany	2010	73.989	Atlantic mackerel	Ca	122.818	0.0008	9.08719	0.011359
IRL	Ireland	DNK	Denmark	2010	1193.61	Atlantic mackerel	Ca	122.818	0.0008	146.597	0.183247
IRL	Ireland	DNK	Denmark	2010	7.19642	Atlantic mackerel	Ca	122.818	0.0008	0.883851	0.00110481
IRL	Ireland	EGY	Egypt	2010	520.268	Atlantic mackerel	Ca	122.818	0.0008	63.8983	0.0798729
IRL	Ireland	ESP	Spain	2010	125.804	Atlantic mackerel	Ca	122.818	0.0008	15.451	0.0193138
IRL	Ireland	ESP	Spain	2010	6.97734	Atlantic mackerel	Ca	122.818	0.0008	0.856943	0.00107118
IRL	Ireland	EST	Estonia	2010	2.16	Atlantic mackerel	Ca	122.818	0.0008	0.265287	0.000331609
IRL	Ireland	FIN	Finland	2010	20.4768	Atlantic mackerel	Ca	122.818	0.0008	2.51492	0.00314365
IRL	Ireland	FRA	France	2010	1056.04	Atlantic mackerel	Ca	122.818	0.0008	129.701	0.162126
IRL	Ireland	FRA	France	2010	972.911	Atlantic mackerel	Ca	122.818	0.0008	119.491	0.149364
IRL	Ireland	GAB	Gabon	2010	35.0082	Atlantic mackerel	Ca	122.818	0.0008	4.29964	0.00537455
IRL	Ireland	GBR	United Kingdom	2010	1321.26	Atlantic mackerel	Ca	122.818	0.0008	162.274	0.202843
IRL	Ireland	GBR	United Kingdom	2010	381.898	Atlantic mackerel	Ca	122.818	0.0008	46.9039	0.0586299
IRL	Ireland	GEO	Georgia	2010	0.16146	Atlantic mackerel	Ca	122.818	0.0008	0.0198302	2.47878e-05
IRL	Ireland	GHA	Ghana	2010	264.171	Atlantic mackerel	Ca	122.818	0.0008	32.445	0.0405562
IRL	Ireland	GRC	Greece	2010	205.624	Atlantic mackerel	Ca	122.818	0.0008	25.2543	0.0315679
IRL	Ireland	GRC	Greece	2010	30.672	Atlantic mackerel	Ca	122.818	0.0008	3.76708	0.00470884
IRL	Ireland	HKG	Hong Kong, China	2010	70.875	Atlantic mackerel	Ca	122.818	0.0008	8.70473	0.0108809
IRL	Ireland	IRL	Ireland	2010	46.44	Atlantic mackerel	Ca	122.818	0.0008	5.70367	0.00712959
IRL	Ireland	JAM	Jamaica	2010	27	Atlantic mackerel	Ca	122.818	0.0008	3.31609	0.00414511
IRL	Ireland	JAM	Jamaica	2010	25.92	Atlantic mackerel	Ca	122.818	0.0008	3.18344	0.00397931
IRL	Ireland	JOR	Jordan	2010	83.16	Atlantic mackerel	Ca	122.818	0.0008	10.2135	0.0127669
IRL	Ireland	JPN	Japan	2010	234.307	Atlantic mackerel	Ca	122.818	0.0008	28.7771	0.0359714
IRL	Ireland	KOR	Korea, Republic	2010	97.3045	Atlantic mackerel	Ca	122.818	0.0008	11.9508	0.0149384
IRL	Ireland	LTU	Lithuania	2010	21.6	Atlantic mackerel	Ca	122.818	0.0008	2.65287	0.00331609
IRL	Ireland	LUX	Luxembourg	2010	10.8	Atlantic mackerel	Ca	122.818	0.0008	1.32644	0.00165804
IRL	Ireland	LVA	Latvia	2010	32.4	Atlantic mackerel	Ca	122.818	0.0008	3.97931	0.00497413
IRL	Ireland	MDA	Moldova	2010	20.628	Atlantic mackerel	Ca	122.818	0.0008	2.53349	0.00316686
IRL	Ireland	MKD	North Macedonia	2010	3.51	Atlantic mackerel	Ca	122.818	0.0008	0.431091	0.000538864
IRL	Ireland	MYS	Malaysia	2010	1.89	Atlantic mackerel	Ca	122.818	0.0008	0.232126	0.000290158
IRL	Ireland	NGA	Nigeria	2010	881.414	Atlantic mackerel	Ca	122.818	0.0008	108.254	0.135317
IRL	Ireland	NGA	Nigeria	2010	121.5	Atlantic mackerel	Ca	122.818	0.0008	14.9224	0.018653
IRL	Ireland	NLD	Netherlands	2010	220.71	Atlantic mackerel	Ca	122.818	0.0008	27.1071	0.0338839
IRL	Ireland	NLD	Netherlands	2010	43.956	Atlantic mackerel	Ca	122.818	0.0008	5.39859	0.00674824
IRL	Ireland	NOR	Norway	2010	3604.22	Atlantic mackerel	Ca	122.818	0.0008	442.663	0.553329
IRL	Ireland	OASI	Other Asia, nes	2010	26.46	Atlantic mackerel	Ca	122.818	0.0008	3.24977	0.00406221
IRL	Ireland	POL	Poland	2010	1453.08	Atlantic mackerel	Ca	122.818	0.0008	178.464	0.22308
IRL	Ireland	POL	Poland	2010	241.067	Atlantic mackerel	Ca	122.818	0.0008	29.6074	0.0370092
IRL	Ireland	PRT	Portugal	2010	0.55404	Atlantic mackerel	Ca	122.818	0.0008	0.0680461	8.50576e-05
IRL	Ireland	ROU	Romania	2010	1098.06	Atlantic mackerel	Ca	122.818	0.0008	134.861	0.168577
IRL	Ireland	RUS	Russian Federation	2010	5110.12	Atlantic mackerel	Ca	122.818	0.0008	627.616	0.78452
IRL	Ireland	SGP	Singapore	2010	55.08	Atlantic mackerel	Ca	122.818	0.0008	6.76482	0.00845602
IRL	Ireland	SRB	Serbia	2010	93.8547	Atlantic mackerel	Ca	122.818	0.0008	11.5271	0.0144088
IRL	Ireland	SVK	Slovakia	2010	44.4173	Atlantic mackerel	Ca	122.818	0.0008	5.45525	0.00681906
IRL	Ireland	SVN	Slovenia	2010	49.0908	Atlantic mackerel	Ca	122.818	0.0008	6.02924	0.00753655
IRL	Ireland	SWE	Sweden	2010	35.8707	Atlantic mackerel	Ca	122.818	0.0008	4.40557	0.00550696
IRL	Ireland	SWE	Sweden	2010	3.2889	Atlantic mackerel	Ca	122.818	0.0008	0.403936	0.00050492
IRL	Ireland	THA	Thailand	2010	43.0238	Atlantic mackerel	Ca	122.818	0.0008	5.2841	0.00660513
IRL	Ireland	UKR	Ukraine	2010	380.431	Atlantic mackerel	Ca	122.818	0.0008	46.7238	0.0584048
IRL	Ireland	USA	United States	2010	21.6	Atlantic mackerel	Ca	122.818	0.0008	2.65287	0.00331609
ISL	Iceland	AUT	Austria	2010	1.08	Atlantic mackerel	Ca	122.818	0.0008	0.132644	0.000165804
ISL	Iceland	AZE	Azerbaijan	2010	125.886	Atlantic mackerel	Ca	122.818	0.0008	15.4611	0.0193264
ISL	Iceland	BEL	Belgium	2010	0.1944	Atlantic mackerel	Ca	122.818	0.0008	0.0238758	2.98448e-05
ISL	Iceland	BEN	Benin	2010	28.5287	Atlantic mackerel	Ca	122.818	0.0008	3.50384	0.00437981
ISL	Iceland	BGR	Bulgaria	2010	86.1309	Atlantic mackerel	Ca	122.818	0.0008	10.5784	0.013223
ISL	Iceland	BLR	Belarus	2010	602.582	Atlantic mackerel	Ca	122.818	0.0008	74.0079	0.0925099
ISL	Iceland	CAN	Canada	2010	6.4704	Atlantic mackerel	Ca	122.818	0.0008	0.794682	0.000993353
ISL	Iceland	CAN	Canada	2010	0.00378	Atlantic mackerel	Ca	122.818	0.0008	0.000464252	5.80315e-07
ISL	Iceland	CHN	the Chinese mainland	2010	214.347	Atlantic mackerel	Ca	122.818	0.0008	26.3257	0.0329071
ISL	Iceland	DEU	Germany	2010	24.2388	Atlantic mackerel	Ca	122.818	0.0008	2.97696	0.00372121
ISL	Iceland	DNK	Denmark	2010	273.521	Atlantic mackerel	Ca	122.818	0.0008	33.5933	0.0419917
ISL	Iceland	DNK	Denmark	2010	0.199908	Atlantic mackerel	Ca	122.818	0.0008	0.0245523	3.06904e-05
ISL	Iceland	EGY	Egypt	2010	354.942	Atlantic mackerel	Ca	122.818	0.0008	43.5933	0.0544916
ISL	Iceland	ESP	Spain	2010	362.085	Atlantic mackerel	Ca	122.818	0.0008	44.4705	0.0555882
ISL	Iceland	FRA	France	2010	1.458	Atlantic mackerel	Ca	122.818	0.0008	0.179069	0.000223836
ISL	Iceland	GBR	United Kingdom	2010	10.8715	Atlantic mackerel	Ca	122.818	0.0008	1.33522	0.00166903
ISL	Iceland	GBR	United Kingdom	2010	0.01836	Atlantic mackerel	Ca	122.818	0.0008	0.00225494	2.81867e-06
ISL	Iceland	GEO	Georgia	2010	100.077	Atlantic mackerel	Ca	122.818	0.0008	12.2913	0.0153641
ISL	Iceland	GHA	Ghana	2010	13.824	Atlantic mackerel	Ca	122.818	0.0008	1.69784	0.0021223
ISL	Iceland	GRC	Greece	2010	6.1344	Atlantic mackerel	Ca	122.818	0.0008	0.753415	0.000941769
ISL	Iceland	HKG	Hong Kong, China	2010	0.49194	Atlantic mackerel	Ca	122.818	0.0008	0.0604191	7.55239e-05
ISL	Iceland	ISR	Israel	2010	7.45931	Atlantic mackerel	Ca	122.818	0.0008	0.916139	0.00114517
ISL	Iceland	JPN	Japan	2010	20.8436	Atlantic mackerel	Ca	122.818	0.0008	2.55997	0.00319996
ISL	Iceland	KAZ	Kazakhstan	2010	270.377	Atlantic mackerel	Ca	122.818	0.0008	33.2072	0.041509
ISL	Iceland	KGZ	Kyrgyzstan	2010	10.5365	Atlantic mackerel	Ca	122.818	0.0008	1.29407	0.00161759
ISL	Iceland	KOR	Korea, Republic	2010	167.504	Atlantic mackerel	Ca	122.818	0.0008	20.5725	0.0257156
ISL	Iceland	LTU	Lithuania	2010	1410.89	Atlantic mackerel	Ca	122.818	0.0008	173.283	0.216604
ISL	Iceland	LVA	Latvia	2010	42.9257	Atlantic mackerel	Ca	122.818	0.0008	5.27205	0.00659006
ISL	Iceland	MDA	Moldova	2010	162.394	Atlantic mackerel	Ca	122.818	0.0008	19.9449	0.0249311
ISL	Iceland	MKD	North Macedonia	2010	1.296	Atlantic mackerel	Ca	122.818	0.0008	0.159172	0.000198965
ISL	Iceland	MYS	Malaysia	2010	1001.96	Atlantic mackerel	Ca	122.818	0.0008	123.058	0.153823
ISL	Iceland	NGA	Nigeria	2010	2115.99	Atlantic mackerel	Ca	122.818	0.0008	259.882	0.324852
ISL	Iceland	NLD	Netherlands	2010	252.871	Atlantic mackerel	Ca	122.818	0.0008	31.0571	0.0388214
ISL	Iceland	NZL	New Zealand	2010	230.769	Atlantic mackerel	Ca	122.818	0.0008	28.3426	0.0354283
ISL	Iceland	OASI	Other Asia, nes	2010	238.012	Atlantic mackerel	Ca	122.818	0.0008	29.2322	0.0365402
ISL	Iceland	POL	Poland	2010	252.15	Atlantic mackerel	Ca	122.818	0.0008	30.9686	0.0387107
ISL	Iceland	PRT	Portugal	2010	284.262	Atlantic mackerel	Ca	122.818	0.0008	34.9125	0.0436406
ISL	Iceland	ROU	Romania	2010	442.024	Atlantic mackerel	Ca	122.818	0.0008	54.2885	0.0678607
ISL	Iceland	RUS	Russian Federation	2010	18959.1	Atlantic mackerel	Ca	122.818	0.0008	2328.52	2.91065
ISL	Iceland	SVN	Slovenia	2010	114.048	Atlantic mackerel	Ca	122.818	0.0008	14.0072	0.0175089
ISL	Iceland	SWE	Sweden	2010	0.486	Atlantic mackerel	Ca	122.818	0.0008	0.0596896	7.4612e-05
ISL	Iceland	THA	Thailand	2010	26.3764	Atlantic mackerel	Ca	122.818	0.0008	3.2395	0.00404937
ISL	Iceland	TUR	Turkey	2010	89.8907	Atlantic mackerel	Ca	122.818	0.0008	11.0402	0.0138003
ISL	Iceland	UKR	Ukraine	2010	418.381	Atlantic mackerel	Ca	122.818	0.0008	51.3847	0.0642309
ISL	Iceland	USA	United States	2010	44.9007	Atlantic mackerel	Ca	122.818	0.0008	5.51461	0.00689327
ISL	Iceland	VGB	British Virgin Islands	2010	28.6546	Atlantic mackerel	Ca	122.818	0.0008	3.5193	0.00439912
NOR	Norway	AGO	Angola	2010	130.892	Atlantic mackerel	Ca	122.818	0.0008	16.0759	0.0200948
NOR	Norway	ARM	Armenia	2010	21.1889	Atlantic mackerel	Ca	122.818	0.0008	2.60238	0.00325298
NOR	Norway	AUT	Austria	2010	3.35988	Atlantic mackerel	Ca	122.818	0.0008	0.412654	0.000515817
NOR	Norway	AUT	Austria	2010	0.162	Atlantic mackerel	Ca	122.818	0.0008	0.0198965	2.48707e-05
NOR	Norway	AZE	Azerbaijan	2010	27	Atlantic mackerel	Ca	122.818	0.0008	3.31609	0.00414511
NOR	Norway	BEL	Belgium	2010	29.16	Atlantic mackerel	Ca	122.818	0.0008	3.58137	0.00447672
NOR	Norway	BEL	Belgium	2010	0.0432	Atlantic mackerel	Ca	122.818	0.0008	0.00530574	6.63218e-06
NOR	Norway	BGR	Bulgaria	2010	844.072	Atlantic mackerel	Ca	122.818	0.0008	103.667	0.129584
NOR	Norway	BGR	Bulgaria	2010	0.87048	Atlantic mackerel	Ca	122.818	0.0008	0.106911	0.000133638
NOR	Norway	BIH	Bosnia Herzegovina	2010	3.82651	Atlantic mackerel	Ca	122.818	0.0008	0.469965	0.000587456
NOR	Norway	BLR	Belarus	2010	1629.44	Atlantic mackerel	Ca	122.818	0.0008	200.125	0.250156
NOR	Norway	BRA	Brazil	2010	60.9012	Atlantic mackerel	Ca	122.818	0.0008	7.47977	0.00934972
NOR	Norway	CAN	Canada	2010	81.6731	Atlantic mackerel	Ca	122.818	0.0008	10.0309	0.0125387
NOR	Norway	CHE	Switzerland	2010	1.836	Atlantic mackerel	Ca	122.818	0.0008	0.225494	0.000281867
NOR	Norway	CHN	the Chinese mainland	2010	34161.8	Atlantic mackerel	Ca	122.818	0.0008	4195.69	5.24461
NOR	Norway	CIV	Cote d'Ivoire	2010	141.912	Atlantic mackerel	Ca	122.818	0.0008	17.4294	0.0217867
NOR	Norway	CMR	Cameroon	2010	4255.24	Atlantic mackerel	Ca	122.818	0.0008	522.621	0.653276
NOR	Norway	CYP	Cyprus	2010	210.481	Atlantic mackerel	Ca	122.818	0.0008	25.8509	0.0323136
NOR	Norway	CZE	Czech Republic	2010	38.2253	Atlantic mackerel	Ca	122.818	0.0008	4.69475	0.00586844
NOR	Norway	DEU	Germany	2010	654.821	Atlantic mackerel	Ca	122.818	0.0008	80.4238	0.10053
NOR	Norway	DEU	Germany	2010	0.991353	Atlantic mackerel	Ca	122.818	0.0008	0.121756	0.000152195
NOR	Norway	DNK	Denmark	2010	239.81	Atlantic mackerel	Ca	122.818	0.0008	29.453	0.0368162
NOR	Norway	DNK	Denmark	2010	15.444	Atlantic mackerel	Ca	122.818	0.0008	1.8968	0.002371
NOR	Norway	EGY	Egypt	2010	1211.93	Atlantic mackerel	Ca	122.818	0.0008	148.847	0.186058
NOR	Norway	ESP	Spain	2010	64.5347	Atlantic mackerel	Ca	122.818	0.0008	7.92603	0.00990753
NOR	Norway	ESP	Spain	2010	5.4598	Atlantic mackerel	Ca	122.818	0.0008	0.670562	0.000838202
NOR	Norway	EST	Estonia	2010	123.206	Atlantic mackerel	Ca	122.818	0.0008	15.132	0.018915
NOR	Norway	FIN	Finland	2010	1.2501	Atlantic mackerel	Ca	122.818	0.0008	0.153535	0.000191919
NOR	Norway	FRA	France	2010	161.272	Atlantic mackerel	Ca	122.818	0.0008	19.8071	0.0247589
NOR	Norway	FRA	France	2010	2.62334	Atlantic mackerel	Ca	122.818	0.0008	0.322194	0.000402742
NOR	Norway	FRO	Faroe Islands	2010	3.726	Atlantic mackerel	Ca	122.818	0.0008	0.45762	0.000572025
NOR	Norway	GAB	Gabon	2010	468.298	Atlantic mackerel	Ca	122.818	0.0008	57.5154	0.0718943
NOR	Norway	GAB	Gabon	2010	58.968	Atlantic mackerel	Ca	122.818	0.0008	7.24234	0.00905292
NOR	Norway	GBR	United Kingdom	2010	7407.48	Atlantic mackerel	Ca	122.818	0.0008	909.772	1.13722
NOR	Norway	GBR	United Kingdom	2010	235.802	Atlantic mackerel	Ca	122.818	0.0008	28.9608	0.036201
NOR	Norway	GEO	Georgia	2010	263.952	Atlantic mackerel	Ca	122.818	0.0008	32.4181	0.0405226
NOR	Norway	GHA	Ghana	2010	567.833	Atlantic mackerel	Ca	122.818	0.0008	69.7402	0.0871752
NOR	Norway	GRC	Greece	2010	10.8	Atlantic mackerel	Ca	122.818	0.0008	1.32644	0.00165804
NOR	Norway	GRC	Greece	2010	1.93536	Atlantic mackerel	Ca	122.818	0.0008	0.237697	0.000297121
NOR	Norway	HKG	Hong Kong, China	2010	37.9506	Atlantic mackerel	Ca	122.818	0.0008	4.66101	0.00582627
NOR	Norway	HRV	Croatia	2010	10.8	Atlantic mackerel	Ca	122.818	0.0008	1.32644	0.00165804
NOR	Norway	HRV	Croatia	2010	0.48816	Atlantic mackerel	Ca	122.818	0.0008	0.0599549	7.49436e-05
NOR	Norway	HUN	Hungary	2010	2.106	Atlantic mackerel	Ca	122.818	0.0008	0.258655	0.000323319
NOR	Norway	IDN	Indonesia	2010	0.22248	Atlantic mackerel	Ca	122.818	0.0008	0.0273246	3.41557e-05
NOR	Norway	IND	India	2010	0.08262	Atlantic mackerel	Ca	122.818	0.0008	0.0101472	1.2684e-05
NOR	Norway	ISR	Israel	2010	546.006	Atlantic mackerel	Ca	122.818	0.0008	67.0593	0.0838242
NOR	Norway	ITA	Italy	2010	191.006	Atlantic mackerel	Ca	122.818	0.0008	23.4589	0.0293237
NOR	Norway	JOR	Jordan	2010	351	Atlantic mackerel	Ca	122.818	0.0008	43.1091	0.0538864
NOR	Norway	JPN	Japan	2010	42068.7	Atlantic mackerel	Ca	122.818	0.0008	5166.8	6.45849
NOR	Norway	JPN	Japan	2010	0.108	Atlantic mackerel	Ca	122.818	0.0008	0.0132644	1.65804e-05
NOR	Norway	KAZ	Kazakhstan	2010	648.312	Atlantic mackerel	Ca	122.818	0.0008	79.6244	0.0995305
NOR	Norway	KGZ	Kyrgyzstan	2010	34.8878	Atlantic mackerel	Ca	122.818	0.0008	4.28485	0.00535606
NOR	Norway	KOR	Korea, Republic	2010	6597.43	Atlantic mackerel	Ca	122.818	0.0008	810.284	1.01285
NOR	Norway	KWT	Kuwait	2010	4.32	Atlantic mackerel	Ca	122.818	0.0008	0.530574	0.000663218
NOR	Norway	KWT	Kuwait	2010	0.08964	Atlantic mackerel	Ca	122.818	0.0008	0.0110094	1.37618e-05
NOR	Norway	LTU	Lithuania	2010	604.075	Atlantic mackerel	Ca	122.818	0.0008	74.1913	0.0927391
NOR	Norway	LTU	Lithuania	2010	23.2308	Atlantic mackerel	Ca	122.818	0.0008	2.85316	0.00356645
NOR	Norway	LUX	Luxembourg	2010	0.01296	Atlantic mackerel	Ca	122.818	0.0008	0.00159172	1.98965e-06
NOR	Norway	LVA	Latvia	2010	149.264	Atlantic mackerel	Ca	122.818	0.0008	18.3323	0.0229154
NOR	Norway	MDA	Moldova	2010	70.0256	Atlantic mackerel	Ca	122.818	0.0008	8.60041	0.0107505
NOR	Norway	MEX	Mexico	2010	6.7392	Atlantic mackerel	Ca	122.818	0.0008	0.827695	0.00103462
NOR	Norway	MNE	Montenegro	2010	1.998	Atlantic mackerel	Ca	122.818	0.0008	0.24539	0.000306738
NOR	Norway	MYS	Malaysia	2010	36.3366	Atlantic mackerel	Ca	122.818	0.0008	4.46279	0.00557849
NOR	Norway	NGA	Nigeria	2010	13185.6	Atlantic mackerel	Ca	122.818	0.0008	1619.43	2.02429
NOR	Norway	NLD	Netherlands	2010	3196.21	Atlantic mackerel	Ca	122.818	0.0008	392.552	0.49069
NOR	Norway	OASI	Other Asia, nes	2010	1396.1	Atlantic mackerel	Ca	122.818	0.0008	171.466	0.214333
NOR	Norway	PHL	Philippines	2010	13.0085	Atlantic mackerel	Ca	122.818	0.0008	1.59768	0.0019971
NOR	Norway	POL	Poland	2010	3583.66	Atlantic mackerel	Ca	122.818	0.0008	440.138	0.550172
NOR	Norway	POL	Poland	2010	0.0556809	Atlantic mackerel	Ca	122.818	0.0008	0.00683862	8.54828e-06
NOR	Norway	PRK	Korea, Democratic People’s Republic	2010	10.8	Atlantic mackerel	Ca	122.818	0.0008	1.32644	0.00165804
NOR	Norway	PRT	Portugal	2010	112.32	Atlantic mackerel	Ca	122.818	0.0008	13.7949	0.0172437
NOR	Norway	ROU	Romania	2010	576.779	Atlantic mackerel	Ca	122.818	0.0008	70.8389	0.0885487
NOR	Norway	ROU	Romania	2010	12.3595	Atlantic mackerel	Ca	122.818	0.0008	1.51797	0.00189747
NOR	Norway	RUS	Russian Federation	2010	8483.78	Atlantic mackerel	Ca	122.818	0.0008	1041.96	1.30245
NOR	Norway	SGP	Singapore	2010	462.672	Atlantic mackerel	Ca	122.818	0.0008	56.8245	0.0710306
NOR	Norway	SRB	Serbia	2010	17.5919	Atlantic mackerel	Ca	122.818	0.0008	2.1606	0.00270075
NOR	Norway	SVK	Slovakia	2010	0.15822	Atlantic mackerel	Ca	122.818	0.0008	0.0194323	2.42903e-05
NOR	Norway	SVN	Slovenia	2010	3.11688	Atlantic mackerel	Ca	122.818	0.0008	0.382809	0.000478511
NOR	Norway	SWE	Sweden	2010	618.173	Atlantic mackerel	Ca	122.818	0.0008	75.9228	0.0949035
NOR	Norway	SWE	Sweden	2010	130.341	Atlantic mackerel	Ca	122.818	0.0008	16.0082	0.0200102
NOR	Norway	THA	Thailand	2010	1381.74	Atlantic mackerel	Ca	122.818	0.0008	169.703	0.212128
NOR	Norway	THA	Thailand	2010	13.5	Atlantic mackerel	Ca	122.818	0.0008	1.65804	0.00207255
NOR	Norway	TKM	Turkmenistan	2010	40.5	Atlantic mackerel	Ca	122.818	0.0008	4.97413	0.00621766
NOR	Norway	TUR	Turkey	2010	15016.9	Atlantic mackerel	Ca	122.818	0.0008	1844.35	2.30543
NOR	Norway	TUR	Turkey	2010	5.24016	Atlantic mackerel	Ca	122.818	0.0008	0.643586	0.000804483
NOR	Norway	UKR	Ukraine	2010	4609.02	Atlantic mackerel	Ca	122.818	0.0008	566.071	0.707589
NOR	Norway	USA	United States	2010	2195.47	Atlantic mackerel	Ca	122.818	0.0008	269.643	0.337054
NOR	Norway	USA	United States	2010	14.742	Atlantic mackerel	Ca	122.818	0.0008	1.81058	0.00226323
NOR	Norway	UZB	Uzbekistan	2010	26.352	Atlantic mackerel	Ca	122.818	0.0008	3.2365	0.00404563
NOR	Norway	VGB	British Virgin Islands	2010	160.38	Atlantic mackerel	Ca	122.818	0.0008	19.6976	0.024622
NOR	Norway	VNM	Vietnam	2010	337.338	Atlantic mackerel	Ca	122.818	0.0008	41.4312	0.051789
NOR	Norway	ZAF	South Africa	2010	36.6286	Atlantic mackerel	Ca	122.818	0.0008	4.49865	0.00562331
RUS	Russian Federation	AZE	Azerbaijan	2010	836.377	Atlantic mackerel	Ca	122.818	0.0008	102.722	0.128403
RUS	Russian Federation	BLR	Belarus	2010	190.514	Atlantic mackerel	Ca	122.818	0.0008	23.3986	0.0292482
RUS	Russian Federation	CHN	the Chinese mainland	2010	66.8709	Atlantic mackerel	Ca	122.818	0.0008	8.21295	0.0102662
RUS	Russian Federation	KAZ	Kazakhstan	2010	6.2316	Atlantic mackerel	Ca	122.818	0.0008	0.765353	0.000956691
RUS	Russian Federation	KGZ	Kyrgyzstan	2010	2.93598	Atlantic mackerel	Ca	122.818	0.0008	0.360591	0.000450739
RUS	Russian Federation	NGA	Nigeria	2010	3544.61	Atlantic mackerel	Ca	122.818	0.0008	435.342	0.544177
RUS	Russian Federation	OASI	Other Asia, nes	2010	5.4378	Atlantic mackerel	Ca	122.818	0.0008	0.66786	0.000834825
RUS	Russian Federation	THA	Thailand	2010	27.216	Atlantic mackerel	Ca	122.818	0.0008	3.34262	0.00417827
RUS	Russian Federation	UKR	Ukraine	2010	44.793	Atlantic mackerel	Ca	122.818	0.0008	5.50139	0.00687674
RUS	Russian Federation	UZB	Uzbekistan	2010	1.55304	Atlantic mackerel	Ca	122.818	0.0008	0.190741	0.000238427
DNK	Denmark	ARE	United Arab Emirates	2010	0.16898	Greenland halibut	Ca	53.447	0.0008	0.00903147	1.12893e-05
DNK	Denmark	AUT	Austria	2010	7.54191	Greenland halibut	Ca	53.447	0.0008	0.403093	0.000503866
DNK	Denmark	AUT	Austria	2010	3.91063	Greenland halibut	Ca	53.447	0.0008	0.209011	0.000261264
DNK	Denmark	BEL	Belgium	2010	74.5599	Greenland halibut	Ca	53.447	0.0008	3.985	0.00498125
DNK	Denmark	BEL	Belgium	2010	11.1798	Greenland halibut	Ca	53.447	0.0008	0.597527	0.000746909
DNK	Denmark	BGR	Bulgaria	2010	0.134146	Greenland halibut	Ca	53.447	0.0008	0.0071697	8.96213e-06
DNK	Denmark	CHE	Switzerland	2010	1.11432	Greenland halibut	Ca	53.447	0.0008	0.059557	7.44463e-05
DNK	Denmark	CHE	Switzerland	2010	0.57164	Greenland halibut	Ca	53.447	0.0008	0.0305524	3.81906e-05
DNK	Denmark	CHN	the Chinese mainland	2010	2993.02	Greenland halibut	Ca	53.447	0.0008	159.968	0.19996
DNK	Denmark	CYP	Cyprus	2010	0.00102	Greenland halibut	Ca	53.447	0.0008	5.45159e-05	6.81449e-08
DNK	Denmark	CZE	Czech Republic	2010	1.6864	Greenland halibut	Ca	53.447	0.0008	0.090133	0.000112666
DNK	Denmark	DEU	Germany	2010	621.699	Greenland halibut	Ca	53.447	0.0008	33.228	0.0415349
DNK	Denmark	DEU	Germany	2010	107.305	Greenland halibut	Ca	53.447	0.0008	5.73515	0.00716894
DNK	Denmark	ESP	Spain	2010	78.3759	Greenland halibut	Ca	53.447	0.0008	4.18896	0.0052362
DNK	Denmark	ESP	Spain	2010	18.7767	Greenland halibut	Ca	53.447	0.0008	1.00356	0.00125445
DNK	Denmark	EST	Estonia	2010	0.27825	Greenland halibut	Ca	53.447	0.0008	0.0148716	1.85895e-05
DNK	Denmark	EST	Estonia	2010	0.00034	Greenland halibut	Ca	53.447	0.0008	1.8172e-05	2.2715e-08
DNK	Denmark	FIN	Finland	2010	3.44837	Greenland halibut	Ca	53.447	0.0008	0.184305	0.000230381
DNK	Denmark	FIN	Finland	2010	0.0850664	Greenland halibut	Ca	53.447	0.0008	0.00454655	5.68318e-06
DNK	Denmark	FRA	France	2010	54.6848	Greenland halibut	Ca	53.447	0.0008	2.92274	0.00365342
DNK	Denmark	FRA	France	2010	2.1115	Greenland halibut	Ca	53.447	0.0008	0.112853	0.000141067
DNK	Denmark	FRO	Faroe Islands	2010	0.00068	Greenland halibut	Ca	53.447	0.0008	3.6344e-05	4.54299e-08
DNK	Denmark	GBR	United Kingdom	2010	62.2336	Greenland halibut	Ca	53.447	0.0008	3.3262	0.00415775
DNK	Denmark	GBR	United Kingdom	2010	5.13077	Greenland halibut	Ca	53.447	0.0008	0.274224	0.00034278
DNK	Denmark	GRC	Greece	2010	0.42976	Greenland halibut	Ca	53.447	0.0008	0.0229694	2.87117e-05
DNK	Denmark	GRC	Greece	2010	0.0952	Greenland halibut	Ca	53.447	0.0008	0.00508815	6.36019e-06
DNK	Denmark	GRL	Greenland	2010	0.761536	Greenland halibut	Ca	53.447	0.0008	0.0407018	5.08772e-05
DNK	Denmark	HKG	Hong Kong, China	2010	762.669	Greenland halibut	Ca	53.447	0.0008	40.7623	0.0509529
DNK	Denmark	HUN	Hungary	2010	0.57936	Greenland halibut	Ca	53.447	0.0008	0.030965	3.87063e-05
DNK	Denmark	HUN	Hungary	2010	0.153577	Greenland halibut	Ca	53.447	0.0008	0.00820821	1.02603e-05
DNK	Denmark	ITA	Italy	2010	1.58359	Greenland halibut	Ca	53.447	0.0008	0.0846383	0.000105798
DNK	Denmark	ITA	Italy	2010	0.897567	Greenland halibut	Ca	53.447	0.0008	0.0479723	5.99653e-05
DNK	Denmark	JPN	Japan	2010	763.534	Greenland halibut	Ca	53.447	0.0008	40.8086	0.0510107
DNK	Denmark	KAZ	Kazakhstan	2010	0.34544	Greenland halibut	Ca	53.447	0.0008	0.0184627	2.30784e-05
DNK	Denmark	KOR	Korea, Republic	2010	4.08	Greenland halibut	Ca	53.447	0.0008	0.218064	0.00027258
DNK	Denmark	LTU	Lithuania	2010	0.866404	Greenland halibut	Ca	53.447	0.0008	0.0463067	5.78834e-05
DNK	Denmark	LTU	Lithuania	2010	0.07378	Greenland halibut	Ca	53.447	0.0008	0.00394332	4.92915e-06
DNK	Denmark	LUX	Luxembourg	2010	0.04794	Greenland halibut	Ca	53.447	0.0008	0.00256225	3.20281e-06
DNK	Denmark	LVA	Latvia	2010	0.02652	Greenland halibut	Ca	53.447	0.0008	0.00141741	1.77177e-06
DNK	Denmark	MAC	Macao, China	2010	1.717	Greenland halibut	Ca	53.447	0.0008	0.0917685	0.000114711
DNK	Denmark	MLT	Malta	2010	0.319045	Greenland halibut	Ca	53.447	0.0008	0.017052	2.1315e-05
DNK	Denmark	MYS	Malaysia	2010	2.75321	Greenland halibut	Ca	53.447	0.0008	0.147151	0.000183939
DNK	Denmark	NLD	Netherlands	2010	55.6721	Greenland halibut	Ca	53.447	0.0008	2.97551	0.00371938
DNK	Denmark	NLD	Netherlands	2010	22.2468	Greenland halibut	Ca	53.447	0.0008	1.18903	0.00148628
DNK	Denmark	NOR	Norway	2010	2.99129	Greenland halibut	Ca	53.447	0.0008	0.159875	0.000199844
DNK	Denmark	NOR	Norway	2010	0.00238	Greenland halibut	Ca	53.447	0.0008	0.000127204	1.59005e-07
DNK	Denmark	OASI	Other Asia, nes	2010	1380.24	Greenland halibut	Ca	53.447	0.0008	73.7698	0.0922122
DNK	Denmark	PAN	Panama	2010	2.55	Greenland halibut	Ca	53.447	0.0008	0.13629	0.000170362
DNK	Denmark	POL	Poland	2010	585.086	Greenland halibut	Ca	53.447	0.0008	31.2711	0.0390889
DNK	Denmark	POL	Poland	2010	1.37347	Greenland halibut	Ca	53.447	0.0008	0.073408	9.176e-05
DNK	Denmark	PRT	Portugal	2010	22.7382	Greenland halibut	Ca	53.447	0.0008	1.21529	0.00151911
DNK	Denmark	PRT	Portugal	2010	0.5729	Greenland halibut	Ca	53.447	0.0008	0.0306198	3.82747e-05
DNK	Denmark	ROU	Romania	2010	0.33966	Greenland halibut	Ca	53.447	0.0008	0.0181538	2.26923e-05
DNK	Denmark	ROU	Romania	2010	0.0034	Greenland halibut	Ca	53.447	0.0008	0.00018172	2.2715e-07
DNK	Denmark	RUS	Russian Federation	2010	52.1159	Greenland halibut	Ca	53.447	0.0008	2.78544	0.00348179
DNK	Denmark	SGP	Singapore	2010	0.843924	Greenland halibut	Ca	53.447	0.0008	0.0451052	5.63815e-05
DNK	Denmark	SGP	Singapore	2010	0.0724592	Greenland halibut	Ca	53.447	0.0008	0.00387273	4.84091e-06
DNK	Denmark	SVK	Slovakia	2010	0.46682	Greenland halibut	Ca	53.447	0.0008	0.0249501	3.11877e-05
DNK	Denmark	SVK	Slovakia	2010	0.10064	Greenland halibut	Ca	53.447	0.0008	0.00537891	6.72363e-06
DNK	Denmark	SVN	Slovenia	2010	0.01666	Greenland halibut	Ca	53.447	0.0008	0.000890427	1.11303e-06
DNK	Denmark	SWE	Sweden	2010	23.0937	Greenland halibut	Ca	53.447	0.0008	1.23429	0.00154286
DNK	Denmark	SWE	Sweden	2010	8.8019	Greenland halibut	Ca	53.447	0.0008	0.470435	0.000588044
DNK	Denmark	THA	Thailand	2010	57.1628	Greenland halibut	Ca	53.447	0.0008	3.05518	0.00381898
DNK	Denmark	UKR	Ukraine	2010	0.70992	Greenland halibut	Ca	53.447	0.0008	0.0379431	4.74289e-05
DNK	Denmark	USA	United States	2010	33.8334	Greenland halibut	Ca	53.447	0.0008	1.80829	0.00226037
DNK	Denmark	VNM	Vietnam	2010	285.55	Greenland halibut	Ca	53.447	0.0008	15.2618	0.0190772
FRO	Faroe Islands	CHN	the Chinese mainland	2010	46.4896	Greenland halibut	Ca	53.447	0.0008	2.48473	0.00310591
FRO	Faroe Islands	CZE	Czech Republic	2010	0.0153	Greenland halibut	Ca	53.447	0.0008	0.000817739	1.02217e-06
FRO	Faroe Islands	DEU	Germany	2010	13.2185	Greenland halibut	Ca	53.447	0.0008	0.70649	0.000883113
FRO	Faroe Islands	DEU	Germany	2010	0.0748	Greenland halibut	Ca	53.447	0.0008	0.00399783	4.99729e-06
FRO	Faroe Islands	DNK	Denmark	2010	63.75	Greenland halibut	Ca	53.447	0.0008	3.40725	0.00425906
FRO	Faroe Islands	DNK	Denmark	2010	4.68078	Greenland halibut	Ca	53.447	0.0008	0.250174	0.000312717
FRO	Faroe Islands	ESP	Spain	2010	1.98322	Greenland halibut	Ca	53.447	0.0008	0.105997	0.000132496
FRO	Faroe Islands	FRA	France	2010	55.624	Greenland halibut	Ca	53.447	0.0008	2.97294	0.00371617
FRO	Faroe Islands	GBR	United Kingdom	2010	283.196	Greenland halibut	Ca	53.447	0.0008	15.1359	0.0189199
FRO	Faroe Islands	GBR	United Kingdom	2010	1.43038	Greenland halibut	Ca	53.447	0.0008	0.0764495	9.55619e-05
FRO	Faroe Islands	ISL	Iceland	2010	8.39426	Greenland halibut	Ca	53.447	0.0008	0.448648	0.00056081
FRO	Faroe Islands	LUX	Luxembourg	2010	0.0051	Greenland halibut	Ca	53.447	0.0008	0.00027258	3.40725e-07
FRO	Faroe Islands	NLD	Netherlands	2010	2.62888	Greenland halibut	Ca	53.447	0.0008	0.140506	0.000175632
FRO	Faroe Islands	NOR	Norway	2010	0.3196	Greenland halibut	Ca	53.447	0.0008	0.0170817	2.13521e-05
FRO	Faroe Islands	OASI	Other Asia, nes	2010	30.1175	Greenland halibut	Ca	53.447	0.0008	1.60969	0.00201211
FRO	Faroe Islands	POL	Poland	2010	8.3232	Greenland halibut	Ca	53.447	0.0008	0.44485	0.000556063
FRO	Faroe Islands	POL	Poland	2010	0.2448	Greenland halibut	Ca	53.447	0.0008	0.0130838	1.63548e-05
GBR	United Kingdom	ANT	Netherlands Antilles	2010	0.4471	Greenland halibut	Ca	53.447	0.0008	0.0238962	2.98702e-05
GBR	United Kingdom	AUT	Austria	2010	0.217122	Greenland halibut	Ca	53.447	0.0008	0.0116045	1.45056e-05
GBR	United Kingdom	BEL	Belgium	2010	0.25427	Greenland halibut	Ca	53.447	0.0008	0.01359	1.69874e-05
GBR	United Kingdom	BHR	Bahrain	2010	0.5389	Greenland halibut	Ca	53.447	0.0008	0.0288026	3.60032e-05
GBR	United Kingdom	BRB	Barbados	2010	0.06902	Greenland halibut	Ca	53.447	0.0008	0.00368891	4.61114e-06
GBR	United Kingdom	CAN	Canada	2010	0.0952	Greenland halibut	Ca	53.447	0.0008	0.00508815	6.36019e-06
GBR	United Kingdom	CHE	Switzerland	2010	0.12784	Greenland halibut	Ca	53.447	0.0008	0.00683266	8.54083e-06
GBR	United Kingdom	CHN	the Chinese mainland	2010	74.0047	Greenland halibut	Ca	53.447	0.0008	3.95533	0.00494416
GBR	United Kingdom	CZE	Czech Republic	2010	0.09146	Greenland halibut	Ca	53.447	0.0008	0.00488826	6.11033e-06
GBR	United Kingdom	DEU	Germany	2010	75.2947	Greenland halibut	Ca	53.447	0.0008	4.02428	0.00503034
GBR	United Kingdom	DEU	Germany	2010	0.40131	Greenland halibut	Ca	53.447	0.0008	0.0214488	2.6811e-05
GBR	United Kingdom	DNK	Denmark	2010	0.273709	Greenland halibut	Ca	53.447	0.0008	0.0146289	1.82861e-05
GBR	United Kingdom	ESP	Spain	2010	0.230962	Greenland halibut	Ca	53.447	0.0008	0.0123442	1.54303e-05
GBR	United Kingdom	ESP	Spain	2010	0.115042	Greenland halibut	Ca	53.447	0.0008	0.00614865	7.68581e-06
GBR	United Kingdom	FRA	France	2010	364.327	Greenland halibut	Ca	53.447	0.0008	19.4722	0.0243402
GBR	United Kingdom	GRC	Greece	2010	1.7	Greenland halibut	Ca	53.447	0.0008	0.0908599	0.000113575
GBR	United Kingdom	IRL	Ireland	2010	12.8172	Greenland halibut	Ca	53.447	0.0008	0.685042	0.000856303
GBR	United Kingdom	IRL	Ireland	2010	0.36133	Greenland halibut	Ca	53.447	0.0008	0.019312	2.414e-05
GBR	United Kingdom	ITA	Italy	2010	0.0494609	Greenland halibut	Ca	53.447	0.0008	0.00264354	3.30442e-06
GBR	United Kingdom	ITA	Italy	2010	0.0102	Greenland halibut	Ca	53.447	0.0008	0.000545159	6.81449e-07
GBR	United Kingdom	JPN	Japan	2010	21.829	Greenland halibut	Ca	53.447	0.0008	1.1667	0.00145837
GBR	United Kingdom	LUX	Luxembourg	2010	0.034	Greenland halibut	Ca	53.447	0.0008	0.0018172	2.2715e-06
GBR	United Kingdom	MLT	Malta	2010	0.1921	Greenland halibut	Ca	53.447	0.0008	0.0102672	1.2834e-05
GBR	United Kingdom	NLD	Netherlands	2010	13.355	Greenland halibut	Ca	53.447	0.0008	0.713785	0.000892231
GBR	United Kingdom	NOR	Norway	2010	0.93704	Greenland halibut	Ca	53.447	0.0008	0.050082	6.26025e-05
GBR	United Kingdom	QAT	Qatar	2010	0.06018	Greenland halibut	Ca	53.447	0.0008	0.00321644	4.02055e-06
GBR	United Kingdom	SGP	Singapore	2010	0.000986	Greenland halibut	Ca	53.447	0.0008	5.26987e-05	6.58734e-08
GBR	United Kingdom	SVN	Slovenia	2010	0.0238	Greenland halibut	Ca	53.447	0.0008	0.00127204	1.59005e-06
GBR	United Kingdom	USA	United States	2010	2.295	Greenland halibut	Ca	53.447	0.0008	0.122661	0.000153326
GBR	United Kingdom	USA	United States	2010	0.90542	Greenland halibut	Ca	53.447	0.0008	0.048392	6.049e-05
IRL	Ireland	ANES	Areas, nes	2010	0.02312	Greenland halibut	Ca	53.447	0.0008	0.00123569	1.54462e-06
IRL	Ireland	CAN	Canada	2010	0.00102	Greenland halibut	Ca	53.447	0.0008	5.45159e-05	6.81449e-08
IRL	Ireland	DNK	Denmark	2010	0.00544	Greenland halibut	Ca	53.447	0.0008	0.000290752	3.6344e-07
IRL	Ireland	ESP	Spain	2010	0.27982	Greenland halibut	Ca	53.447	0.0008	0.0149555	1.86944e-05
IRL	Ireland	ESP	Spain	2010	0.09792	Greenland halibut	Ca	53.447	0.0008	0.00523353	6.54191e-06
IRL	Ireland	FRA	France	2010	3.74	Greenland halibut	Ca	53.447	0.0008	0.199892	0.000249865
IRL	Ireland	GBR	United Kingdom	2010	0.0495656	Greenland halibut	Ca	53.447	0.0008	0.00264913	3.31141e-06
ISL	Iceland	AUT	Austria	2010	16.7062	Greenland halibut	Ca	53.447	0.0008	0.892898	0.00111612
ISL	Iceland	BEL	Belgium	2010	2.79896	Greenland halibut	Ca	53.447	0.0008	0.149596	0.000186995
ISL	Iceland	BGR	Bulgaria	2010	0.01292	Greenland halibut	Ca	53.447	0.0008	0.000690535	8.63169e-07
ISL	Iceland	BLR	Belarus	2010	23.0088	Greenland halibut	Ca	53.447	0.0008	1.22975	0.00153719
ISL	Iceland	CAN	Canada	2010	0.48518	Greenland halibut	Ca	53.447	0.0008	0.0259314	3.24143e-05
ISL	Iceland	CAN	Canada	2010	0.14008	Greenland halibut	Ca	53.447	0.0008	0.00748685	9.35857e-06
ISL	Iceland	CHE	Switzerland	2010	0.0442	Greenland halibut	Ca	53.447	0.0008	0.00236236	2.95295e-06
ISL	Iceland	CHN	the Chinese mainland	2010	410.607	Greenland halibut	Ca	53.447	0.0008	21.9457	0.0274321
ISL	Iceland	CZE	Czech Republic	2010	0.01632	Greenland halibut	Ca	53.447	0.0008	0.000872255	1.09032e-06
ISL	Iceland	DEU	Germany	2010	39.9906	Greenland halibut	Ca	53.447	0.0008	2.13738	0.00267172
ISL	Iceland	DEU	Germany	2010	1.20769	Greenland halibut	Ca	53.447	0.0008	0.0645473	8.06841e-05
ISL	Iceland	DNK	Denmark	2010	10.9913	Greenland halibut	Ca	53.447	0.0008	0.587451	0.000734313
ISL	Iceland	DNK	Denmark	2010	0.0206422	Greenland halibut	Ca	53.447	0.0008	0.00110327	1.37908e-06
ISL	Iceland	ESP	Spain	2010	12.1774	Greenland halibut	Ca	53.447	0.0008	0.650848	0.000813559
ISL	Iceland	FRA	France	2010	16.1269	Greenland halibut	Ca	53.447	0.0008	0.861935	0.00107742
ISL	Iceland	FRA	France	2010	0.952	Greenland halibut	Ca	53.447	0.0008	0.0508815	6.36019e-05
ISL	Iceland	FRO	Faroe Islands	2010	0.1802	Greenland halibut	Ca	53.447	0.0008	0.00963115	1.20389e-05
ISL	Iceland	GBR	United Kingdom	2010	174.066	Greenland halibut	Ca	53.447	0.0008	9.30329	0.0116291
ISL	Iceland	GBR	United Kingdom	2010	16.0927	Greenland halibut	Ca	53.447	0.0008	0.860105	0.00107513
ISL	Iceland	HKG	Hong Kong, China	2010	121.729	Greenland halibut	Ca	53.447	0.0008	6.50603	0.00813254
ISL	Iceland	IRL	Ireland	2010	1.50487	Greenland halibut	Ca	53.447	0.0008	0.080431	0.000100539
ISL	Iceland	ISR	Israel	2010	5.1694	Greenland halibut	Ca	53.447	0.0008	0.276289	0.000345361
ISL	Iceland	JPN	Japan	2010	1995.12	Greenland halibut	Ca	53.447	0.0008	106.633	0.133292
ISL	Iceland	LTU	Lithuania	2010	31.8807	Greenland halibut	Ca	53.447	0.0008	1.70393	0.00212991
ISL	Iceland	LUX	Luxembourg	2010	0.185374	Greenland halibut	Ca	53.447	0.0008	0.00990766	1.23846e-05
ISL	Iceland	NLD	Netherlands	2010	43.2898	Greenland halibut	Ca	53.447	0.0008	2.31371	0.00289214
ISL	Iceland	NLD	Netherlands	2010	2.14243	Greenland halibut	Ca	53.447	0.0008	0.114506	0.000143133
ISL	Iceland	NOR	Norway	2010	1.07814	Greenland halibut	Ca	53.447	0.0008	0.0576233	7.20292e-05
ISL	Iceland	OASI	Other Asia, nes	2010	518.25	Greenland halibut	Ca	53.447	0.0008	27.6989	0.0346236
ISL	Iceland	POL	Poland	2010	20.2192	Greenland halibut	Ca	53.447	0.0008	1.08065	0.00135082
ISL	Iceland	POL	Poland	2010	3.536	Greenland halibut	Ca	53.447	0.0008	0.188989	0.000236236
ISL	Iceland	RUS	Russian Federation	2010	0.0034	Greenland halibut	Ca	53.447	0.0008	0.00018172	2.2715e-07
ISL	Iceland	SWE	Sweden	2010	0.264148	Greenland halibut	Ca	53.447	0.0008	0.0141179	1.76474e-05
ISL	Iceland	SWE	Sweden	2010	0.13022	Greenland halibut	Ca	53.447	0.0008	0.00695987	8.69983e-06
ISL	Iceland	THA	Thailand	2010	16.7332	Greenland halibut	Ca	53.447	0.0008	0.89434	0.00111793
ISL	Iceland	USA	United States	2010	14.94	Greenland halibut	Ca	53.447	0.0008	0.798497	0.000998121
ISL	Iceland	USA	United States	2010	0.48688	Greenland halibut	Ca	53.447	0.0008	0.0260223	3.25278e-05
ISL	Iceland	VNM	Vietnam	2010	14.8162	Greenland halibut	Ca	53.447	0.0008	0.79188	0.00098985
NOR	Norway	ARE	United Arab Emirates	2010	5.87996	Greenland halibut	Ca	53.447	0.0008	0.314266	0.000392833
NOR	Norway	AUT	Austria	2010	0.544	Greenland halibut	Ca	53.447	0.0008	0.0290752	3.6344e-05
NOR	Norway	AUT	Austria	2010	0.17306	Greenland halibut	Ca	53.447	0.0008	0.00924954	1.15619e-05
NOR	Norway	BEL	Belgium	2010	20.721	Greenland halibut	Ca	53.447	0.0008	1.10747	0.00138434
NOR	Norway	BEL	Belgium	2010	13.3263	Greenland halibut	Ca	53.447	0.0008	0.712251	0.000890313
NOR	Norway	BGR	Bulgaria	2010	0.00408	Greenland halibut	Ca	53.447	0.0008	0.000218064	2.7258e-07
NOR	Norway	BLR	Belarus	2010	12.8092	Greenland halibut	Ca	53.447	0.0008	0.684615	0.000855769
NOR	Norway	BLR	Belarus	2010	0.0068	Greenland halibut	Ca	53.447	0.0008	0.00036344	4.54299e-07
NOR	Norway	CAN	Canada	2010	1.39105	Greenland halibut	Ca	53.447	0.0008	0.0743473	9.29342e-05
NOR	Norway	CAN	Canada	2010	0.25806	Greenland halibut	Ca	53.447	0.0008	0.0137925	1.72407e-05
NOR	Norway	CHE	Switzerland	2010	4.13383	Greenland halibut	Ca	53.447	0.0008	0.220941	0.000276176
NOR	Norway	CHN	the Chinese mainland	2010	714.842	Greenland halibut	Ca	53.447	0.0008	38.2062	0.0477577
NOR	Norway	CHN	the Chinese mainland	2010	0.66028	Greenland halibut	Ca	53.447	0.0008	0.03529	4.41125e-05
NOR	Norway	CZE	Czech Republic	2010	0.236703	Greenland halibut	Ca	53.447	0.0008	0.012651	1.58138e-05
NOR	Norway	DEU	Germany	2010	371.254	Greenland halibut	Ca	53.447	0.0008	19.8424	0.024803
NOR	Norway	DEU	Germany	2010	33.0543	Greenland halibut	Ca	53.447	0.0008	1.76665	0.00220831
NOR	Norway	DNK	Denmark	2010	427.133	Greenland halibut	Ca	53.447	0.0008	22.829	0.0285362
NOR	Norway	DNK	Denmark	2010	222.545	Greenland halibut	Ca	53.447	0.0008	11.8944	0.014868
NOR	Norway	ESP	Spain	2010	13.0533	Greenland halibut	Ca	53.447	0.0008	0.697659	0.000872074
NOR	Norway	ESP	Spain	2010	2.93268	Greenland halibut	Ca	53.447	0.0008	0.156743	0.000195928
NOR	Norway	EST	Estonia	2010	6.67685	Greenland halibut	Ca	53.447	0.0008	0.356857	0.000446072
NOR	Norway	EST	Estonia	2010	0.37844	Greenland halibut	Ca	53.447	0.0008	0.0202265	2.52831e-05
NOR	Norway	FIN	Finland	2010	2.23482	Greenland halibut	Ca	53.447	0.0008	0.119444	0.000149306
NOR	Norway	FIN	Finland	2010	0.01258	Greenland halibut	Ca	53.447	0.0008	0.000672363	8.40454e-07
NOR	Norway	FRA	France	2010	137.314	Greenland halibut	Ca	53.447	0.0008	7.339	0.00917375
NOR	Norway	FRA	France	2010	13.092	Greenland halibut	Ca	53.447	0.0008	0.699729	0.000874661
NOR	Norway	GBR	United Kingdom	2010	95.423	Greenland halibut	Ca	53.447	0.0008	5.10007	0.00637509
NOR	Norway	GBR	United Kingdom	2010	50.4366	Greenland halibut	Ca	53.447	0.0008	2.69568	0.0033696
NOR	Norway	HKG	Hong Kong, China	2010	117.74	Greenland halibut	Ca	53.447	0.0008	6.29287	0.00786609
NOR	Norway	HKG	Hong Kong, China	2010	2.42753	Greenland halibut	Ca	53.447	0.0008	0.129744	0.00016218
NOR	Norway	HUN	Hungary	2010	0.017	Greenland halibut	Ca	53.447	0.0008	0.000908599	1.13575e-06
NOR	Norway	IRL	Ireland	2010	4.2768	Greenland halibut	Ca	53.447	0.0008	0.228582	0.000285728
NOR	Norway	ISR	Israel	2010	71.9273	Greenland halibut	Ca	53.447	0.0008	3.8443	0.00480538
NOR	Norway	ISR	Israel	2010	0.59381	Greenland halibut	Ca	53.447	0.0008	0.0317373	3.96717e-05
NOR	Norway	JOR	Jordan	2010	0.03774	Greenland halibut	Ca	53.447	0.0008	0.00201709	2.52136e-06
NOR	Norway	JPN	Japan	2010	185.622	Greenland halibut	Ca	53.447	0.0008	9.92094	0.0124012
NOR	Norway	KAZ	Kazakhstan	2010	1.85062	Greenland halibut	Ca	53.447	0.0008	0.0989101	0.000123638
NOR	Norway	KEN	Kenya	2010	0.17816	Greenland halibut	Ca	53.447	0.0008	0.00952212	1.19026e-05
NOR	Norway	KOR	Korea, Republic	2010	7.64912	Greenland halibut	Ca	53.447	0.0008	0.408822	0.000511028
NOR	Norway	LTU	Lithuania	2010	1.43888	Greenland halibut	Ca	53.447	0.0008	0.0769038	9.61298e-05
NOR	Norway	LTU	Lithuania	2010	0.07888	Greenland halibut	Ca	53.447	0.0008	0.0042159	5.26987e-06
NOR	Norway	LVA	Latvia	2010	8.90025	Greenland halibut	Ca	53.447	0.0008	0.475691	0.000594614
NOR	Norway	LVA	Latvia	2010	0.6545	Greenland halibut	Ca	53.447	0.0008	0.0349811	4.37263e-05
NOR	Norway	MAC	Macao, China	2010	0.272	Greenland halibut	Ca	53.447	0.0008	0.0145376	1.8172e-05
NOR	Norway	MAC	Macao, China	2010	0.0136	Greenland halibut	Ca	53.447	0.0008	0.000726879	9.08599e-07
NOR	Norway	MEX	Mexico	2010	0.23299	Greenland halibut	Ca	53.447	0.0008	0.0124526	1.55658e-05
NOR	Norway	MEX	Mexico	2010	0.0153	Greenland halibut	Ca	53.447	0.0008	0.000817739	1.02217e-06
NOR	Norway	MLT	Malta	2010	0.0418243	Greenland halibut	Ca	53.447	0.0008	0.00223538	2.79423e-06
NOR	Norway	MYS	Malaysia	2010	4.09645	Greenland halibut	Ca	53.447	0.0008	0.218943	0.000273679
NOR	Norway	MYS	Malaysia	2010	0.0274071	Greenland halibut	Ca	53.447	0.0008	0.00146483	1.83104e-06
NOR	Norway	NLD	Netherlands	2010	69.6635	Greenland halibut	Ca	53.447	0.0008	3.72331	0.00465413
NOR	Norway	NLD	Netherlands	2010	64.8465	Greenland halibut	Ca	53.447	0.0008	3.46585	0.00433231
NOR	Norway	OASI	Other Asia, nes	2010	29.8401	Greenland halibut	Ca	53.447	0.0008	1.59486	0.00199358
NOR	Norway	PHL	Philippines	2010	0.03536	Greenland halibut	Ca	53.447	0.0008	0.00188989	2.36236e-06
NOR	Norway	POL	Poland	2010	276.046	Greenland halibut	Ca	53.447	0.0008	14.7538	0.0184423
NOR	Norway	POL	Poland	2010	1.78621	Greenland halibut	Ca	53.447	0.0008	0.0954674	0.000119334
NOR	Norway	PRT	Portugal	2010	0.0799	Greenland halibut	Ca	53.447	0.0008	0.00427041	5.33802e-06
NOR	Norway	ROU	Romania	2010	1.74998	Greenland halibut	Ca	53.447	0.0008	0.0935312	0.000116914
NOR	Norway	RUS	Russian Federation	2010	309.91	Greenland halibut	Ca	53.447	0.0008	16.5638	0.0207047
NOR	Norway	RUS	Russian Federation	2010	0.0745462	Greenland halibut	Ca	53.447	0.0008	0.00398427	4.98034e-06
NOR	Norway	SGP	Singapore	2010	3.65205	Greenland halibut	Ca	53.447	0.0008	0.195191	0.000243989
NOR	Norway	SGP	Singapore	2010	0.994956	Greenland halibut	Ca	53.447	0.0008	0.0531774	6.64717e-05
NOR	Norway	SWE	Sweden	2010	193.704	Greenland halibut	Ca	53.447	0.0008	10.3529	0.0129411
NOR	Norway	SWE	Sweden	2010	114.153	Greenland halibut	Ca	53.447	0.0008	6.10114	0.00762642
NOR	Norway	THA	Thailand	2010	0.11968	Greenland halibut	Ca	53.447	0.0008	0.00639654	7.99567e-06
NOR	Norway	THA	Thailand	2010	0.0578	Greenland halibut	Ca	53.447	0.0008	0.00308924	3.86155e-06
NOR	Norway	TUR	Turkey	2010	2.28095	Greenland halibut	Ca	53.447	0.0008	0.12191	0.000152387
NOR	Norway	TUR	Turkey	2010	0.809488	Greenland halibut	Ca	53.447	0.0008	0.0432647	5.40809e-05
NOR	Norway	UKR	Ukraine	2010	69.2752	Greenland halibut	Ca	53.447	0.0008	3.70255	0.00462819
NOR	Norway	UKR	Ukraine	2010	1.38827	Greenland halibut	Ca	53.447	0.0008	0.0741989	9.27486e-05
NOR	Norway	USA	United States	2010	33.6896	Greenland halibut	Ca	53.447	0.0008	1.80061	0.00225076
NOR	Norway	USA	United States	2010	2.39802	Greenland halibut	Ca	53.447	0.0008	0.128167	0.000160209
NOR	Norway	VNM	Vietnam	2010	138.891	Greenland halibut	Ca	53.447	0.0008	7.42329	0.00927911
NOR	Norway	ZAF	South Africa	2010	0.36074	Greenland halibut	Ca	53.447	0.0008	0.0192805	2.41006e-05
RUS	Russian Federation	CAN	Canada	2010	0.35462	Greenland halibut	Ca	53.447	0.0008	0.0189534	2.36917e-05
RUS	Russian Federation	CHN	the Chinese mainland	2010	474.648	Greenland halibut	Ca	53.447	0.0008	25.3685	0.0317107
RUS	Russian Federation	DEU	Germany	2010	14.2657	Greenland halibut	Ca	53.447	0.0008	0.76246	0.000953075
RUS	Russian Federation	DNK	Denmark	2010	111.961	Greenland halibut	Ca	53.447	0.0008	5.984	0.00747999
RUS	Russian Federation	ESP	Spain	2010	6.50284	Greenland halibut	Ca	53.447	0.0008	0.347557	0.000434447
RUS	Russian Federation	ISL	Iceland	2010	0.0459	Greenland halibut	Ca	53.447	0.0008	0.00245322	3.06652e-06
RUS	Russian Federation	ISL	Iceland	2010	0.04522	Greenland halibut	Ca	53.447	0.0008	0.00241687	3.02109e-06
RUS	Russian Federation	JPN	Japan	2010	1697.45	Greenland halibut	Ca	53.447	0.0008	90.7238	0.113405
RUS	Russian Federation	JPN	Japan	2010	0.3825	Greenland halibut	Ca	53.447	0.0008	0.0204435	2.55543e-05
RUS	Russian Federation	KAZ	Kazakhstan	2010	0.17	Greenland halibut	Ca	53.447	0.0008	0.00908599	1.13575e-05
RUS	Russian Federation	KOR	Korea, Republic	2010	1638.54	Greenland halibut	Ca	53.447	0.0008	87.5751	0.109469
RUS	Russian Federation	MAC	Macao, China	2010	2.4191	Greenland halibut	Ca	53.447	0.0008	0.129294	0.000161617
RUS	Russian Federation	NLD	Netherlands	2010	11.5852	Greenland halibut	Ca	53.447	0.0008	0.619193	0.000773992
RUS	Russian Federation	NOR	Norway	2010	5.5743	Greenland halibut	Ca	53.447	0.0008	0.29793	0.000372412
RUS	Russian Federation	OASI	Other Asia, nes	2010	167.742	Greenland halibut	Ca	53.447	0.0008	8.96533	0.0112067
RUS	Russian Federation	POL	Poland	2010	0.42704	Greenland halibut	Ca	53.447	0.0008	0.022824	2.853e-05
RUS	Russian Federation	THA	Thailand	2010	6.92138	Greenland halibut	Ca	53.447	0.0008	0.369927	0.000462409
RUS	Russian Federation	USA	United States	2010	1.00708	Greenland halibut	Ca	53.447	0.0008	0.0538254	6.72817e-05
DNK	Denmark	AUT	Austria	2010	0.263305	Haddock	Ca	110.588	0.0008	0.0291184	3.6398e-05
DNK	Denmark	BEL	Belgium	2010	21.3788	Haddock	Ca	110.588	0.0008	2.36424	0.0029553
DNK	Denmark	BGR	Bulgaria	2010	0.3045	Haddock	Ca	110.588	0.0008	0.0336741	4.20926e-05
DNK	Denmark	CHE	Switzerland	2010	0.04865	Haddock	Ca	110.588	0.0008	0.00538012	6.72515e-06
DNK	Denmark	CHN	the Chinese mainland	2010	68.0064	Haddock	Ca	110.588	0.0008	7.52071	0.00940088
DNK	Denmark	CYP	Cyprus	2010	0.00035	Haddock	Ca	110.588	0.0008	3.87059e-05	4.83824e-08
DNK	Denmark	CZE	Czech Republic	2010	0.00035	Haddock	Ca	110.588	0.0008	3.87059e-05	4.83824e-08
DNK	Denmark	DEU	Germany	2010	107.544	Haddock	Ca	110.588	0.0008	11.893	0.0148663
DNK	Denmark	DEU	Germany	2010	2.80849	Haddock	Ca	110.588	0.0008	0.310586	0.000388233
DNK	Denmark	ESP	Spain	2010	0.08925	Haddock	Ca	110.588	0.0008	0.00987	1.23375e-05
DNK	Denmark	EST	Estonia	2010	0.0007	Haddock	Ca	110.588	0.0008	7.74118e-05	9.67647e-08
DNK	Denmark	FIN	Finland	2010	0.7777	Haddock	Ca	110.588	0.0008	0.0860045	0.000107506
DNK	Denmark	FRA	France	2010	142.496	Haddock	Ca	110.588	0.0008	15.7584	0.019698
DNK	Denmark	FRA	France	2010	9.69325	Haddock	Ca	110.588	0.0008	1.07196	0.00133995
DNK	Denmark	GBR	United Kingdom	2010	789.817	Haddock	Ca	110.588	0.0008	87.3445	0.109181
DNK	Denmark	GBR	United Kingdom	2010	2.06395	Haddock	Ca	110.588	0.0008	0.228249	0.000285311
DNK	Denmark	HUN	Hungary	2010	0.39095	Haddock	Ca	110.588	0.0008	0.0432345	5.40431e-05
DNK	Denmark	HUN	Hungary	2010	0.2779	Haddock	Ca	110.588	0.0008	0.0307325	3.84156e-05
DNK	Denmark	ISL	Iceland	2010	0.308	Haddock	Ca	110.588	0.0008	0.0340612	4.25765e-05
DNK	Denmark	ITA	Italy	2010	17.1546	Haddock	Ca	110.588	0.0008	1.89709	0.00237136
DNK	Denmark	ITA	Italy	2010	3.35397	Haddock	Ca	110.588	0.0008	0.370909	0.000463637
DNK	Denmark	LTU	Lithuania	2010	0.547676	Haddock	Ca	110.588	0.0008	0.0605665	7.57082e-05
DNK	Denmark	LUX	Luxembourg	2010	11.4359	Haddock	Ca	110.588	0.0008	1.26468	0.00158085
DNK	Denmark	NLD	Netherlands	2010	48.9474	Haddock	Ca	110.588	0.0008	5.41301	0.00676626
DNK	Denmark	NLD	Netherlands	2010	0.33705	Haddock	Ca	110.588	0.0008	0.0372738	4.65922e-05
DNK	Denmark	NOR	Norway	2010	0.1484	Haddock	Ca	110.588	0.0008	0.0164113	2.05141e-05
DNK	Denmark	POL	Poland	2010	293.685	Haddock	Ca	110.588	0.0008	32.4782	0.0405977
DNK	Denmark	POL	Poland	2010	3.34705	Haddock	Ca	110.588	0.0008	0.370144	0.00046268
DNK	Denmark	PRT	Portugal	2010	0.75705	Haddock	Ca	110.588	0.0008	0.0837208	0.000104651
DNK	Denmark	ROU	Romania	2010	0.01365	Haddock	Ca	110.588	0.0008	0.00150953	1.88691e-06
DNK	Denmark	ROU	Romania	2010	0.0042	Haddock	Ca	110.588	0.0008	0.000464471	5.80588e-07
DNK	Denmark	SGP	Singapore	2010	0.03465	Haddock	Ca	110.588	0.0008	0.00383188	4.78985e-06
DNK	Denmark	SVK	Slovakia	2010	0.09625	Haddock	Ca	110.588	0.0008	0.0106441	1.33051e-05
DNK	Denmark	SVK	Slovakia	2010	0.00035	Haddock	Ca	110.588	0.0008	3.87059e-05	4.83824e-08
DNK	Denmark	SWE	Sweden	2010	125.899	Haddock	Ca	110.588	0.0008	13.923	0.0174037
DNK	Denmark	SWE	Sweden	2010	5.6	Haddock	Ca	110.588	0.0008	0.619294	0.000774118
FRO	Faroe Islands	CHN	the Chinese mainland	2010	49.5117	Haddock	Ca	110.588	0.0008	5.47541	0.00684426
FRO	Faroe Islands	DEU	Germany	2010	5.7708	Haddock	Ca	110.588	0.0008	0.638183	0.000797728
FRO	Faroe Islands	DNK	Denmark	2010	143.174	Haddock	Ca	110.588	0.0008	15.8334	0.0197918
FRO	Faroe Islands	DNK	Denmark	2010	1.66355	Haddock	Ca	110.588	0.0008	0.183969	0.000229961
FRO	Faroe Islands	FRA	France	2010	2.485	Haddock	Ca	110.588	0.0008	0.274812	0.000343515
FRO	Faroe Islands	GBR	United Kingdom	2010	1363.98	Haddock	Ca	110.588	0.0008	150.84	0.18855
FRO	Faroe Islands	GBR	United Kingdom	2010	20.4869	Haddock	Ca	110.588	0.0008	2.26561	0.00283201
FRO	Faroe Islands	IRL	Ireland	2010	0.4508	Haddock	Ca	110.588	0.0008	0.0498532	6.23165e-05
FRO	Faroe Islands	IRL	Ireland	2010	0.0581	Haddock	Ca	110.588	0.0008	0.00642518	8.03147e-06
GBR	United Kingdom	ARE	United Arab Emirates	2010	0.29995	Haddock	Ca	110.588	0.0008	0.0331709	4.14637e-05
GBR	United Kingdom	AUS	Australia	2010	0.105	Haddock	Ca	110.588	0.0008	0.0116118	1.45147e-05
GBR	United Kingdom	BEL	Belgium	2010	0.466725	Haddock	Ca	110.588	0.0008	0.0516143	6.45179e-05
GBR	United Kingdom	BHR	Bahrain	2010	0.02485	Haddock	Ca	110.588	0.0008	0.00274812	3.43515e-06
GBR	United Kingdom	BRB	Barbados	2010	0.00455	Haddock	Ca	110.588	0.0008	0.000503176	6.28971e-07
GBR	United Kingdom	BRB	Barbados	2010	0.0007	Haddock	Ca	110.588	0.0008	7.74118e-05	9.67647e-08
GBR	United Kingdom	CHN	the Chinese mainland	2010	47.5494	Haddock	Ca	110.588	0.0008	5.2584	0.00657301
GBR	United Kingdom	CYP	Cyprus	2010	0.2352	Haddock	Ca	110.588	0.0008	0.0260104	3.25129e-05
GBR	United Kingdom	DEU	Germany	2010	32.3569	Haddock	Ca	110.588	0.0008	3.57829	0.00447287
GBR	United Kingdom	DEU	Germany	2010	0.186148	Haddock	Ca	110.588	0.0008	0.0205858	2.57322e-05
GBR	United Kingdom	DNK	Denmark	2010	285.889	Haddock	Ca	110.588	0.0008	31.6159	0.0395199
GBR	United Kingdom	DNK	Denmark	2010	17.3734	Haddock	Ca	110.588	0.0008	1.92129	0.00240162
GBR	United Kingdom	ESP	Spain	2010	8.25664	Haddock	Ca	110.588	0.0008	0.913087	0.00114136
GBR	United Kingdom	ESP	Spain	2010	1.58648	Haddock	Ca	110.588	0.0008	0.175446	0.000219308
GBR	United Kingdom	FRA	France	2010	3.35882	Haddock	Ca	110.588	0.0008	0.371446	0.000464308
GBR	United Kingdom	FRA	France	2010	0.7	Haddock	Ca	110.588	0.0008	0.0774118	9.67647e-05
GBR	United Kingdom	GRC	Greece	2010	0.6566	Haddock	Ca	110.588	0.0008	0.0726122	9.07653e-05
GBR	United Kingdom	GRC	Greece	2010	0.00805	Haddock	Ca	110.588	0.0008	0.000890235	1.11279e-06
GBR	United Kingdom	HKG	Hong Kong, China	2010	0.09765	Haddock	Ca	110.588	0.0008	0.0107989	1.34987e-05
GBR	United Kingdom	IRL	Ireland	2010	59.2706	Haddock	Ca	110.588	0.0008	6.55463	0.00819329
GBR	United Kingdom	IRL	Ireland	2010	12.0904	Haddock	Ca	110.588	0.0008	1.33706	0.00167133
GBR	United Kingdom	ISL	Iceland	2010	7.20055	Haddock	Ca	110.588	0.0008	0.796296	0.00099537
GBR	United Kingdom	LUX	Luxembourg	2010	0.00945	Haddock	Ca	110.588	0.0008	0.00104506	1.30632e-06
GBR	United Kingdom	MLT	Malta	2010	0.0410487	Haddock	Ca	110.588	0.0008	0.0045395	5.67437e-06
GBR	United Kingdom	NLD	Netherlands	2010	19.5032	Haddock	Ca	110.588	0.0008	2.15683	0.00269604
GBR	United Kingdom	SWE	Sweden	2010	239.196	Haddock	Ca	110.588	0.0008	26.4523	0.0330654
GBR	United Kingdom	USA	United States	2010	8.5687	Haddock	Ca	110.588	0.0008	0.947597	0.0011845
IRL	Ireland	ANES	Areas, nes	2010	15.6758	Haddock	Ca	110.588	0.0008	1.73356	0.00216695
IRL	Ireland	BEL	Belgium	2010	5.651	Haddock	Ca	110.588	0.0008	0.624934	0.000781168
IRL	Ireland	CZE	Czech Republic	2010	0.1652	Haddock	Ca	110.588	0.0008	0.0182692	2.28365e-05
IRL	Ireland	DNK	Denmark	2010	0.966958	Haddock	Ca	110.588	0.0008	0.106934	0.000133668
IRL	Ireland	DNK	Denmark	2010	0.00035	Haddock	Ca	110.588	0.0008	3.87059e-05	4.83824e-08
IRL	Ireland	ESP	Spain	2010	10.1689	Haddock	Ca	110.588	0.0008	1.12456	0.0014057
IRL	Ireland	ESP	Spain	2010	2.93322	Haddock	Ca	110.588	0.0008	0.32438	0.000405475
IRL	Ireland	FRA	France	2010	99.9886	Haddock	Ca	110.588	0.0008	11.0576	0.0138219
IRL	Ireland	FRA	France	2010	4.31025	Haddock	Ca	110.588	0.0008	0.476663	0.000595829
IRL	Ireland	GBR	United Kingdom	2010	307.994	Haddock	Ca	110.588	0.0008	34.0605	0.0425757
IRL	Ireland	GBR	United Kingdom	2010	35.5826	Haddock	Ca	110.588	0.0008	3.93502	0.00491877
IRL	Ireland	ITA	Italy	2010	3.3649	Haddock	Ca	110.588	0.0008	0.372118	0.000465148
IRL	Ireland	MLT	Malta	2010	0.18515	Haddock	Ca	110.588	0.0008	0.0204754	2.55943e-05
ISL	Iceland	BEL	Belgium	2010	3.01108	Haddock	Ca	110.588	0.0008	0.33299	0.000416238
ISL	Iceland	BLR	Belarus	2010	12.6077	Haddock	Ca	110.588	0.0008	1.39426	0.00174283
ISL	Iceland	CHN	the Chinese mainland	2010	5.68873	Haddock	Ca	110.588	0.0008	0.629106	0.000786383
ISL	Iceland	DEU	Germany	2010	1.08189	Haddock	Ca	110.588	0.0008	0.119644	0.000149555
ISL	Iceland	DNK	Denmark	2010	0.175	Haddock	Ca	110.588	0.0008	0.0193529	2.41912e-05
ISL	Iceland	FRA	France	2010	20.1139	Haddock	Ca	110.588	0.0008	2.22436	0.00278045
ISL	Iceland	FRA	France	2010	0.7	Haddock	Ca	110.588	0.0008	0.0774118	9.67647e-05
ISL	Iceland	FRO	Faroe Islands	2010	5.5118	Haddock	Ca	110.588	0.0008	0.60954	0.000761925
ISL	Iceland	GBR	United Kingdom	2010	3347.83	Haddock	Ca	110.588	0.0008	370.231	0.462788
ISL	Iceland	GBR	United Kingdom	2010	33.6836	Haddock	Ca	110.588	0.0008	3.72501	0.00465627
ISL	Iceland	GRL	Greenland	2010	0.3332	Haddock	Ca	110.588	0.0008	0.036848	4.606e-05
ISL	Iceland	IRL	Ireland	2010	0.1302	Haddock	Ca	110.588	0.0008	0.0143986	1.79982e-05
ISL	Iceland	IRL	Ireland	2010	0.0265498	Haddock	Ca	110.588	0.0008	0.0029361	3.67012e-06
ISL	Iceland	LTU	Lithuania	2010	8.89668	Haddock	Ca	110.588	0.0008	0.983868	0.00122984
ISL	Iceland	NLD	Netherlands	2010	0.8918	Haddock	Ca	110.588	0.0008	0.0986226	0.000123278
ISL	Iceland	NLD	Netherlands	2010	0.1043	Haddock	Ca	110.588	0.0008	0.0115344	1.44179e-05
ISL	Iceland	NOR	Norway	2010	1.0535	Haddock	Ca	110.588	0.0008	0.116505	0.000145631
ISL	Iceland	POL	Poland	2010	13.8352	Haddock	Ca	110.588	0.0008	1.53001	0.00191251
ISL	Iceland	SWE	Sweden	2010	1.16235	Haddock	Ca	110.588	0.0008	0.128542	0.000160678
ISL	Iceland	SWE	Sweden	2010	0.03115	Haddock	Ca	110.588	0.0008	0.00344482	4.30603e-06
ISL	Iceland	UKR	Ukraine	2010	4.4052	Haddock	Ca	110.588	0.0008	0.487163	0.000608954
ISL	Iceland	USA	United States	2010	1.76768	Haddock	Ca	110.588	0.0008	0.195485	0.000244356
NOR	Norway	AUT	Austria	2010	0.622618	Haddock	Ca	110.588	0.0008	0.0688542	8.60678e-05
NOR	Norway	BEL	Belgium	2010	9.2267	Haddock	Ca	110.588	0.0008	1.02036	0.00127546
NOR	Norway	BLR	Belarus	2010	11.8268	Haddock	Ca	110.588	0.0008	1.30791	0.00163489
NOR	Norway	CAN	Canada	2010	286.831	Haddock	Ca	110.588	0.0008	31.7202	0.0396502
NOR	Norway	CAN	Canada	2010	0.84735	Haddock	Ca	110.588	0.0008	0.0937069	0.000117134
NOR	Norway	CHN	the Chinese mainland	2010	10476.8	Haddock	Ca	110.588	0.0008	1158.61	1.44826
NOR	Norway	CHN	the Chinese mainland	2010	0.00875	Haddock	Ca	110.588	0.0008	0.000967647	1.20956e-06
NOR	Norway	DEU	Germany	2010	162.989	Haddock	Ca	110.588	0.0008	18.0247	0.0225309
NOR	Norway	DEU	Germany	2010	24.307	Haddock	Ca	110.588	0.0008	2.68806	0.00336008
NOR	Norway	DNK	Denmark	2010	1800	Haddock	Ca	110.588	0.0008	199.059	0.248824
NOR	Norway	DNK	Denmark	2010	115.999	Haddock	Ca	110.588	0.0008	12.8281	0.0160352
NOR	Norway	ESP	Spain	2010	2.20185	Haddock	Ca	110.588	0.0008	0.243499	0.000304373
NOR	Norway	ESP	Spain	2010	0.084	Haddock	Ca	110.588	0.0008	0.00928941	1.16118e-05
NOR	Norway	EST	Estonia	2010	2.4577	Haddock	Ca	110.588	0.0008	0.271793	0.000339741
NOR	Norway	EST	Estonia	2010	0.0837333	Haddock	Ca	110.588	0.0008	0.00925992	1.15749e-05
NOR	Norway	FRA	France	2010	302.342	Haddock	Ca	110.588	0.0008	33.4355	0.0417944
NOR	Norway	FRA	France	2010	131.684	Haddock	Ca	110.588	0.0008	14.5627	0.0182034
NOR	Norway	GBR	United Kingdom	2010	3126.24	Haddock	Ca	110.588	0.0008	345.726	0.432157
NOR	Norway	GBR	United Kingdom	2010	871.959	Haddock	Ca	110.588	0.0008	96.4285	0.120536
NOR	Norway	ISL	Iceland	2010	7.68285	Haddock	Ca	110.588	0.0008	0.849633	0.00106204
NOR	Norway	KAZ	Kazakhstan	2010	6.5842	Haddock	Ca	110.588	0.0008	0.728135	0.000910169
NOR	Norway	KWT	Kuwait	2010	1.0759	Haddock	Ca	110.588	0.0008	0.118982	0.000148727
NOR	Norway	LTU	Lithuania	2010	166.793	Haddock	Ca	110.588	0.0008	18.4454	0.0230567
NOR	Norway	LTU	Lithuania	2010	0.11375	Haddock	Ca	110.588	0.0008	0.0125794	1.57243e-05
NOR	Norway	LVA	Latvia	2010	3.28268	Haddock	Ca	110.588	0.0008	0.363026	0.000453783
NOR	Norway	LVA	Latvia	2010	1.68875	Haddock	Ca	110.588	0.0008	0.186756	0.000233445
NOR	Norway	NLD	Netherlands	2010	601.398	Haddock	Ca	110.588	0.0008	66.5075	0.0831344
NOR	Norway	NLD	Netherlands	2010	35.12	Haddock	Ca	110.588	0.0008	3.88386	0.00485483
NOR	Norway	POL	Poland	2010	1714.02	Haddock	Ca	110.588	0.0008	189.551	0.236938
NOR	Norway	POL	Poland	2010	18.9801	Haddock	Ca	110.588	0.0008	2.09898	0.00262373
NOR	Norway	PRT	Portugal	2010	1.06995	Haddock	Ca	110.588	0.0008	0.118324	0.000147905
NOR	Norway	RUS	Russian Federation	2010	295.875	Haddock	Ca	110.588	0.0008	32.7203	0.0409004
NOR	Norway	RUS	Russian Federation	2010	31.5436	Haddock	Ca	110.588	0.0008	3.48836	0.00436045
NOR	Norway	SGP	Singapore	2010	2.3289	Haddock	Ca	110.588	0.0008	0.257549	0.000321936
NOR	Norway	SWE	Sweden	2010	900.72	Haddock	Ca	110.588	0.0008	99.6091	0.124511
NOR	Norway	SWE	Sweden	2010	24.0122	Haddock	Ca	110.588	0.0008	2.65547	0.00331934
NOR	Norway	THA	Thailand	2010	2.7972	Haddock	Ca	110.588	0.0008	0.309337	0.000386672
NOR	Norway	TUR	Turkey	2010	0.0595	Haddock	Ca	110.588	0.0008	0.00658	8.225e-06
NOR	Norway	UKR	Ukraine	2010	8.55718	Haddock	Ca	110.588	0.0008	0.946323	0.0011829
NOR	Norway	UKR	Ukraine	2010	0.168827	Haddock	Ca	110.588	0.0008	0.0186703	2.33379e-05
NOR	Norway	USA	United States	2010	1747.85	Haddock	Ca	110.588	0.0008	193.291	0.241614
NOR	Norway	USA	United States	2010	2.07235	Haddock	Ca	110.588	0.0008	0.229178	0.000286472
RUS	Russian Federation	BLR	Belarus	2010	13.4421	Haddock	Ca	110.588	0.0008	1.48654	0.00185817
RUS	Russian Federation	CAN	Canada	2010	86.8843	Haddock	Ca	110.588	0.0008	9.60839	0.0120105
RUS	Russian Federation	CHN	the Chinese mainland	2010	3621.02	Haddock	Ca	110.588	0.0008	400.442	0.500553
RUS	Russian Federation	ESP	Spain	2010	53.0894	Haddock	Ca	110.588	0.0008	5.87106	0.00733883
RUS	Russian Federation	GBR	United Kingdom	2010	262.262	Haddock	Ca	110.588	0.0008	29.0031	0.0362539
RUS	Russian Federation	KAZ	Kazakhstan	2010	0.3514	Haddock	Ca	110.588	0.0008	0.0388607	4.85759e-05
RUS	Russian Federation	KGZ	Kyrgyzstan	2010	0.1785	Haddock	Ca	110.588	0.0008	0.01974	2.4675e-05
RUS	Russian Federation	LTU	Lithuania	2010	9.53435	Haddock	Ca	110.588	0.0008	1.05439	0.00131798
RUS	Russian Federation	NLD	Netherlands	2010	432.255	Haddock	Ca	110.588	0.0008	47.8023	0.0597529
RUS	Russian Federation	NOR	Norway	2010	438.795	Haddock	Ca	110.588	0.0008	48.5255	0.0606569
RUS	Russian Federation	POL	Poland	2010	830.399	Haddock	Ca	110.588	0.0008	91.8324	0.114791
RUS	Russian Federation	SWE	Sweden	2010	9.45	Haddock	Ca	110.588	0.0008	1.04506	0.00130632
RUS	Russian Federation	UKR	Ukraine	2010	0.6986	Haddock	Ca	110.588	0.0008	0.0772569	9.65712e-05
RUS	Russian Federation	USA	United States	2010	78.2054	Haddock	Ca	110.588	0.0008	8.6486	0.0108107
RUS	Russian Federation	VNM	Vietnam	2010	4.851	Haddock	Ca	110.588	0.0008	0.536464	0.000670579
DNK	Denmark	AUS	Australia	2010	5.73886	Atlantic cod	Dioxin+dl-PCBs	3.51787e-09		2.01886e-11
DNK	Denmark	AUT	Austria	2010	2.56609	Atlantic cod	Dioxin+dl-PCBs	3.51787e-09		9.02719e-12
DNK	Denmark	AUT	Austria	2010	0.0448847	Atlantic cod	Dioxin+dl-PCBs	3.51787e-09		1.57899e-13
DNK	Denmark	BEL	Belgium	2010	306.202	Atlantic cod	Dioxin+dl-PCBs	3.51787e-09		1.07718e-09
DNK	Denmark	BEL	Belgium	2010	3.75499	Atlantic cod	Dioxin+dl-PCBs	3.51787e-09		1.32096e-11
DNK	Denmark	BGR	Bulgaria	2010	2.56019	Atlantic cod	Dioxin+dl-PCBs	3.51787e-09		9.00641e-12
DNK	Denmark	BGR	Bulgaria	2010	0.0646	Atlantic cod	Dioxin+dl-PCBs	3.51787e-09		2.27254e-13
DNK	Denmark	BIH	Bosnia Herzegovina	2010	0.01326	Atlantic cod	Dioxin+dl-PCBs	3.51787e-09		4.66469e-14
DNK	Denmark	BLR	Belarus	2010	0.01496	Atlantic cod	Dioxin+dl-PCBs	3.51787e-09		5.26273e-14
DNK	Denmark	CHE	Switzerland	2010	15.2804	Atlantic cod	Dioxin+dl-PCBs	3.51787e-09		5.37546e-11
DNK	Denmark	CHE	Switzerland	2010	0.3944	Atlantic cod	Dioxin+dl-PCBs	3.51787e-09		1.38745e-12
DNK	Denmark	CHN	the Chinese mainland	2010	1266.2	Atlantic cod	Dioxin+dl-PCBs	3.51787e-09		4.45434e-09
DNK	Denmark	CYP	Cyprus	2010	0.0255	Atlantic cod	Dioxin+dl-PCBs	3.51787e-09		8.97057e-14
DNK	Denmark	CYP	Cyprus	2010	0.00068	Atlantic cod	Dioxin+dl-PCBs	3.51787e-09		2.39215e-15
DNK	Denmark	CZE	Czech Republic	2010	1.34797	Atlantic cod	Dioxin+dl-PCBs	3.51787e-09		4.74198e-12
DNK	Denmark	CZE	Czech Republic	2010	0.17952	Atlantic cod	Dioxin+dl-PCBs	3.51787e-09		6.31528e-13
DNK	Denmark	DEU	Germany	2010	301.731	Atlantic cod	Dioxin+dl-PCBs	3.51787e-09		1.06145e-09
DNK	Denmark	DEU	Germany	2010	37.0756	Atlantic cod	Dioxin+dl-PCBs	3.51787e-09		1.30427e-10
DNK	Denmark	ESP	Spain	2010	810.27	Atlantic cod	Dioxin+dl-PCBs	3.51787e-09		2.85042e-09
DNK	Denmark	ESP	Spain	2010	51.3932	Atlantic cod	Dioxin+dl-PCBs	3.51787e-09		1.80795e-10
DNK	Denmark	EST	Estonia	2010	0.822797	Atlantic cod	Dioxin+dl-PCBs	3.51787e-09		2.89449e-12
DNK	Denmark	FIN	Finland	2010	0.581523	Atlantic cod	Dioxin+dl-PCBs	3.51787e-09		2.04572e-12
DNK	Denmark	FIN	Finland	2010	0.0310438	Atlantic cod	Dioxin+dl-PCBs	3.51787e-09		1.09208e-13
DNK	Denmark	FRA	France	2010	1898.53	Atlantic cod	Dioxin+dl-PCBs	3.51787e-09		6.67877e-09
DNK	Denmark	FRA	France	2010	11.8368	Atlantic cod	Dioxin+dl-PCBs	3.51787e-09		4.16403e-11
DNK	Denmark	FRO	Faroe Islands	2010	0.81804	Atlantic cod	Dioxin+dl-PCBs	3.51787e-09		2.87776e-12
DNK	Denmark	GBR	United Kingdom	2010	688.268	Atlantic cod	Dioxin+dl-PCBs	3.51787e-09		2.42123e-09
DNK	Denmark	GBR	United Kingdom	2010	20.8888	Atlantic cod	Dioxin+dl-PCBs	3.51787e-09		7.34842e-11
DNK	Denmark	GRC	Greece	2010	2.87844	Atlantic cod	Dioxin+dl-PCBs	3.51787e-09		1.0126e-11
DNK	Denmark	GRC	Greece	2010	1.40359	Atlantic cod	Dioxin+dl-PCBs	3.51787e-09		4.93765e-12
DNK	Denmark	GRL	Greenland	2010	0.0136	Atlantic cod	Dioxin+dl-PCBs	3.51787e-09		4.7843e-14
DNK	Denmark	HRV	Croatia	2010	0.3502	Atlantic cod	Dioxin+dl-PCBs	3.51787e-09		1.23196e-12
DNK	Denmark	HUN	Hungary	2010	2.03959	Atlantic cod	Dioxin+dl-PCBs	3.51787e-09		7.17501e-12
DNK	Denmark	HUN	Hungary	2010	0.5134	Atlantic cod	Dioxin+dl-PCBs	3.51787e-09		1.80607e-12
DNK	Denmark	ITA	Italy	2010	301.338	Atlantic cod	Dioxin+dl-PCBs	3.51787e-09		1.06007e-09
DNK	Denmark	ITA	Italy	2010	9.76129	Atlantic cod	Dioxin+dl-PCBs	3.51787e-09		3.43389e-11
DNK	Denmark	KWT	Kuwait	2010	0.01292	Atlantic cod	Dioxin+dl-PCBs	3.51787e-09		4.54509e-14
DNK	Denmark	LTU	Lithuania	2010	62.0169	Atlantic cod	Dioxin+dl-PCBs	3.51787e-09		2.18167e-10
DNK	Denmark	LTU	Lithuania	2010	0.02176	Atlantic cod	Dioxin+dl-PCBs	3.51787e-09		7.65488e-14
DNK	Denmark	LUX	Luxembourg	2010	14.2593	Atlantic cod	Dioxin+dl-PCBs	3.51787e-09		5.01623e-11
DNK	Denmark	LUX	Luxembourg	2010	1.32532	Atlantic cod	Dioxin+dl-PCBs	3.51787e-09		4.6623e-12
DNK	Denmark	LVA	Latvia	2010	0.0136	Atlantic cod	Dioxin+dl-PCBs	3.51787e-09		4.7843e-14
DNK	Denmark	MAR	Morocco	2010	0.04556	Atlantic cod	Dioxin+dl-PCBs	3.51787e-09		1.60274e-13
DNK	Denmark	MLT	Malta	2010	0.01598	Atlantic cod	Dioxin+dl-PCBs	3.51787e-09		5.62155e-14
DNK	Denmark	MNE	Montenegro	2010	0.03536	Atlantic cod	Dioxin+dl-PCBs	3.51787e-09		1.24392e-13
DNK	Denmark	NLD	Netherlands	2010	905.844	Atlantic cod	Dioxin+dl-PCBs	3.51787e-09		3.18664e-09
DNK	Denmark	NLD	Netherlands	2010	17.6486	Atlantic cod	Dioxin+dl-PCBs	3.51787e-09		6.20855e-11
DNK	Denmark	NOR	Norway	2010	36.0747	Atlantic cod	Dioxin+dl-PCBs	3.51787e-09		1.26906e-10
DNK	Denmark	NOR	Norway	2010	1.24576	Atlantic cod	Dioxin+dl-PCBs	3.51787e-09		4.38242e-12
DNK	Denmark	OASI	Other Asia, nes	2010	0.05678	Atlantic cod	Dioxin+dl-PCBs	3.51787e-09		1.99745e-13
DNK	Denmark	OEUR	Other Europe, nes	2010	0.306	Atlantic cod	Dioxin+dl-PCBs	3.51787e-09		1.07647e-12
DNK	Denmark	POL	Poland	2010	2475.94	Atlantic cod	Dioxin+dl-PCBs	3.51787e-09		8.71003e-09
DNK	Denmark	POL	Poland	2010	40.0831	Atlantic cod	Dioxin+dl-PCBs	3.51787e-09		1.41007e-10
DNK	Denmark	PRT	Portugal	2010	217.366	Atlantic cod	Dioxin+dl-PCBs	3.51787e-09		7.64664e-10
DNK	Denmark	PRT	Portugal	2010	214.395	Atlantic cod	Dioxin+dl-PCBs	3.51787e-09		7.54214e-10
DNK	Denmark	ROU	Romania	2010	0.1547	Atlantic cod	Dioxin+dl-PCBs	3.51787e-09		5.44214e-13
DNK	Denmark	ROU	Romania	2010	0.03094	Atlantic cod	Dioxin+dl-PCBs	3.51787e-09		1.08843e-13
DNK	Denmark	SGP	Singapore	2010	0.03502	Atlantic cod	Dioxin+dl-PCBs	3.51787e-09		1.23196e-13
DNK	Denmark	SRB	Serbia	2010	0.4692	Atlantic cod	Dioxin+dl-PCBs	3.51787e-09		1.65058e-12
DNK	Denmark	SVK	Slovakia	2010	0.52768	Atlantic cod	Dioxin+dl-PCBs	3.51787e-09		1.85631e-12
DNK	Denmark	SVK	Slovakia	2010	0.08738	Atlantic cod	Dioxin+dl-PCBs	3.51787e-09		3.07391e-13
DNK	Denmark	SVN	Slovenia	2010	0.220541	Atlantic cod	Dioxin+dl-PCBs	3.51787e-09		7.75834e-13
DNK	Denmark	SWE	Sweden	2010	649.557	Atlantic cod	Dioxin+dl-PCBs	3.51787e-09		2.28506e-09
DNK	Denmark	SWE	Sweden	2010	33.1733	Atlantic cod	Dioxin+dl-PCBs	3.51787e-09		1.16699e-10
DNK	Denmark	UKR	Ukraine	2010	1.24916	Atlantic cod	Dioxin+dl-PCBs	3.51787e-09		4.39438e-12
DNK	Denmark	VNM	Vietnam	2010	17.0095	Atlantic cod	Dioxin+dl-PCBs	3.51787e-09		5.98373e-11
FRO	Faroe Islands	CHE	Switzerland	2010	0.0136	Atlantic cod	Dioxin+dl-PCBs	3.51787e-09		4.7843e-14
FRO	Faroe Islands	CHN	the Chinese mainland	2010	31.008	Atlantic cod	Dioxin+dl-PCBs	3.51787e-09		1.09082e-10
FRO	Faroe Islands	DEU	Germany	2010	0.3196	Atlantic cod	Dioxin+dl-PCBs	3.51787e-09		1.12431e-12
FRO	Faroe Islands	DNK	Denmark	2010	49.9293	Atlantic cod	Dioxin+dl-PCBs	3.51787e-09		1.75645e-10
FRO	Faroe Islands	DNK	Denmark	2010	9.98682	Atlantic cod	Dioxin+dl-PCBs	3.51787e-09		3.51323e-11
FRO	Faroe Islands	ESP	Spain	2010	3.94706	Atlantic cod	Dioxin+dl-PCBs	3.51787e-09		1.38852e-11
FRO	Faroe Islands	FRA	France	2010	113.458	Atlantic cod	Dioxin+dl-PCBs	3.51787e-09		3.9913e-10
FRO	Faroe Islands	FRA	France	2010	7.48	Atlantic cod	Dioxin+dl-PCBs	3.51787e-09		2.63137e-11
FRO	Faroe Islands	GBR	United Kingdom	2010	1089.47	Atlantic cod	Dioxin+dl-PCBs	3.51787e-09		3.83262e-09
FRO	Faroe Islands	IRL	Ireland	2010	1.90128	Atlantic cod	Dioxin+dl-PCBs	3.51787e-09		6.68845e-12
FRO	Faroe Islands	LUX	Luxembourg	2010	0.25534	Atlantic cod	Dioxin+dl-PCBs	3.51787e-09		8.98253e-13
FRO	Faroe Islands	NLD	Netherlands	2010	0.21862	Atlantic cod	Dioxin+dl-PCBs	3.51787e-09		7.69077e-13
FRO	Faroe Islands	NOR	Norway	2010	44.3839	Atlantic cod	Dioxin+dl-PCBs	3.51787e-09		1.56137e-10
GBR	United Kingdom	ARE	United Arab Emirates	2010	0.16728	Atlantic cod	Dioxin+dl-PCBs	3.51787e-09		5.88469e-13
GBR	United Kingdom	AUS	Australia	2010	0.153	Atlantic cod	Dioxin+dl-PCBs	3.51787e-09		5.38234e-13
GBR	United Kingdom	AUT	Austria	2010	0.646	Atlantic cod	Dioxin+dl-PCBs	3.51787e-09		2.27254e-12
GBR	United Kingdom	AUT	Austria	2010	0.170876	Atlantic cod	Dioxin+dl-PCBs	3.51787e-09		6.01119e-13
GBR	United Kingdom	BEL	Belgium	2010	11.11	Atlantic cod	Dioxin+dl-PCBs	3.51787e-09		3.90835e-11
GBR	United Kingdom	BEL	Belgium	2010	0.0235382	Atlantic cod	Dioxin+dl-PCBs	3.51787e-09		8.28043e-14
GBR	United Kingdom	CHE	Switzerland	2010	0.0952	Atlantic cod	Dioxin+dl-PCBs	3.51787e-09		3.34901e-13
GBR	United Kingdom	CHE	Switzerland	2010	0.034	Atlantic cod	Dioxin+dl-PCBs	3.51787e-09		1.19608e-13
GBR	United Kingdom	CHN	the Chinese mainland	2010	662.981	Atlantic cod	Dioxin+dl-PCBs	3.51787e-09		2.33228e-09
GBR	United Kingdom	CYP	Cyprus	2010	0.05168	Atlantic cod	Dioxin+dl-PCBs	3.51787e-09		1.81803e-13
GBR	United Kingdom	DEU	Germany	2010	702.591	Atlantic cod	Dioxin+dl-PCBs	3.51787e-09		2.47162e-09
GBR	United Kingdom	DEU	Germany	2010	9.72115	Atlantic cod	Dioxin+dl-PCBs	3.51787e-09		3.41977e-11
GBR	United Kingdom	DNK	Denmark	2010	296.961	Atlantic cod	Dioxin+dl-PCBs	3.51787e-09		1.04467e-09
GBR	United Kingdom	DNK	Denmark	2010	40.6402	Atlantic cod	Dioxin+dl-PCBs	3.51787e-09		1.42967e-10
GBR	United Kingdom	ESP	Spain	2010	367.568	Atlantic cod	Dioxin+dl-PCBs	3.51787e-09		1.29306e-09
GBR	United Kingdom	ESP	Spain	2010	93.2075	Atlantic cod	Dioxin+dl-PCBs	3.51787e-09		3.27892e-10
GBR	United Kingdom	FRA	France	2010	298.049	Atlantic cod	Dioxin+dl-PCBs	3.51787e-09		1.0485e-09
GBR	United Kingdom	FRA	France	2010	8.32544	Atlantic cod	Dioxin+dl-PCBs	3.51787e-09		2.92878e-11
GBR	United Kingdom	GIB	Gibraltar	2010	1.09786	Atlantic cod	Dioxin+dl-PCBs	3.51787e-09		3.86213e-12
GBR	United Kingdom	GRC	Greece	2010	2.78698	Atlantic cod	Dioxin+dl-PCBs	3.51787e-09		9.80423e-12
GBR	United Kingdom	HUN	Hungary	2010	0.00034	Atlantic cod	Dioxin+dl-PCBs	3.51787e-09		1.19608e-15
GBR	United Kingdom	IRL	Ireland	2010	133.011	Atlantic cod	Dioxin+dl-PCBs	3.51787e-09		4.67917e-10
GBR	United Kingdom	IRL	Ireland	2010	69.7377	Atlantic cod	Dioxin+dl-PCBs	3.51787e-09		2.45328e-10
GBR	United Kingdom	ISL	Iceland	2010	11.7138	Atlantic cod	Dioxin+dl-PCBs	3.51787e-09		4.12077e-11
GBR	United Kingdom	ITA	Italy	2010	3.04128	Atlantic cod	Dioxin+dl-PCBs	3.51787e-09		1.06988e-11
GBR	United Kingdom	ITA	Italy	2010	0.74052	Atlantic cod	Dioxin+dl-PCBs	3.51787e-09		2.60505e-12
GBR	United Kingdom	KEN	Kenya	2010	0.09792	Atlantic cod	Dioxin+dl-PCBs	3.51787e-09		3.4447e-13
GBR	United Kingdom	LBN	Lebanon	2010	0.0017	Atlantic cod	Dioxin+dl-PCBs	3.51787e-09		5.98038e-15
GBR	United Kingdom	LUX	Luxembourg	2010	0.24174	Atlantic cod	Dioxin+dl-PCBs	3.51787e-09		8.5041e-13
GBR	United Kingdom	MLT	Malta	2010	0.0306	Atlantic cod	Dioxin+dl-PCBs	3.51787e-09		1.07647e-13
GBR	United Kingdom	NLD	Netherlands	2010	111.376	Atlantic cod	Dioxin+dl-PCBs	3.51787e-09		3.91805e-10
GBR	United Kingdom	NLD	Netherlands	2010	0.13056	Atlantic cod	Dioxin+dl-PCBs	3.51787e-09		4.59293e-13
GBR	United Kingdom	PRT	Portugal	2010	2648.83	Atlantic cod	Dioxin+dl-PCBs	3.51787e-09		9.31825e-09
GBR	United Kingdom	PRT	Portugal	2010	522.244	Atlantic cod	Dioxin+dl-PCBs	3.51787e-09		1.83719e-09
GBR	United Kingdom	ROU	Romania	2010	15.3	Atlantic cod	Dioxin+dl-PCBs	3.51787e-09		5.38234e-11
GBR	United Kingdom	ROU	Romania	2010	6.8	Atlantic cod	Dioxin+dl-PCBs	3.51787e-09		2.39215e-11
GBR	United Kingdom	SGP	Singapore	2010	9.86	Atlantic cod	Dioxin+dl-PCBs	3.51787e-09		3.46862e-11
GBR	United Kingdom	SWE	Sweden	2010	195.184	Atlantic cod	Dioxin+dl-PCBs	3.51787e-09		6.86631e-10
GBR	United Kingdom	UKR	Ukraine	2010	0.051	Atlantic cod	Dioxin+dl-PCBs	3.51787e-09		1.79411e-13
IRL	Ireland	ANES	Areas, nes	2010	29.1125	Atlantic cod	Dioxin+dl-PCBs	3.51787e-09		1.02414e-10
IRL	Ireland	BEL	Belgium	2010	2.87505	Atlantic cod	Dioxin+dl-PCBs	3.51787e-09		1.0114e-11
IRL	Ireland	DEU	Germany	2010	0.30804	Atlantic cod	Dioxin+dl-PCBs	3.51787e-09		1.08364e-12
IRL	Ireland	DNK	Denmark	2010	0.6392	Atlantic cod	Dioxin+dl-PCBs	3.51787e-09		2.24862e-12
IRL	Ireland	DNK	Denmark	2010	0.0221	Atlantic cod	Dioxin+dl-PCBs	3.51787e-09		7.77449e-14
IRL	Ireland	ESP	Spain	2010	6.25937	Atlantic cod	Dioxin+dl-PCBs	3.51787e-09		2.20197e-11
IRL	Ireland	FRA	France	2010	14.4929	Atlantic cod	Dioxin+dl-PCBs	3.51787e-09		5.09842e-11
IRL	Ireland	FRA	France	2010	0.59772	Atlantic cod	Dioxin+dl-PCBs	3.51787e-09		2.1027e-12
IRL	Ireland	GBR	United Kingdom	2010	91.0066	Atlantic cod	Dioxin+dl-PCBs	3.51787e-09		3.20149e-10
IRL	Ireland	GBR	United Kingdom	2010	19.0805	Atlantic cod	Dioxin+dl-PCBs	3.51787e-09		6.71226e-11
IRL	Ireland	IRL	Ireland	2010	1.42902	Atlantic cod	Dioxin+dl-PCBs	3.51787e-09		5.02711e-12
IRL	Ireland	ITA	Italy	2010	2.32662	Atlantic cod	Dioxin+dl-PCBs	3.51787e-09		8.18474e-12
IRL	Ireland	MLT	Malta	2010	0.17238	Atlantic cod	Dioxin+dl-PCBs	3.51787e-09		6.0641e-13
IRL	Ireland	NLD	Netherlands	2010	0.67252	Atlantic cod	Dioxin+dl-PCBs	3.51787e-09		2.36584e-12
IRL	Ireland	THA	Thailand	2010	9.32518	Atlantic cod	Dioxin+dl-PCBs	3.51787e-09		3.28048e-11
ISL	Iceland	AUT	Austria	2010	0.01054	Atlantic cod	Dioxin+dl-PCBs	3.51787e-09		3.70783e-14
ISL	Iceland	BEL	Belgium	2010	57.6284	Atlantic cod	Dioxin+dl-PCBs	3.51787e-09		2.02729e-10
ISL	Iceland	BGR	Bulgaria	2010	1.5997	Atlantic cod	Dioxin+dl-PCBs	3.51787e-09		5.62754e-12
ISL	Iceland	BLR	Belarus	2010	0.32708	Atlantic cod	Dioxin+dl-PCBs	3.51787e-09		1.15062e-12
ISL	Iceland	BRA	Brazil	2010	7.1808	Atlantic cod	Dioxin+dl-PCBs	3.51787e-09		2.52611e-11
ISL	Iceland	CAN	Canada	2010	91.7215	Atlantic cod	Dioxin+dl-PCBs	3.51787e-09		3.22664e-10
ISL	Iceland	CAN	Canada	2010	0.81974	Atlantic cod	Dioxin+dl-PCBs	3.51787e-09		2.88374e-12
ISL	Iceland	CHE	Switzerland	2010	1.79403	Atlantic cod	Dioxin+dl-PCBs	3.51787e-09		6.31116e-12
ISL	Iceland	CHE	Switzerland	2010	0.17	Atlantic cod	Dioxin+dl-PCBs	3.51787e-09		5.98038e-13
ISL	Iceland	CHN	the Chinese mainland	2010	17.3077	Atlantic cod	Dioxin+dl-PCBs	3.51787e-09		6.08861e-11
ISL	Iceland	DEU	Germany	2010	1.6164	Atlantic cod	Dioxin+dl-PCBs	3.51787e-09		5.68628e-12
ISL	Iceland	DEU	Germany	2010	0.0272	Atlantic cod	Dioxin+dl-PCBs	3.51787e-09		9.5686e-14
ISL	Iceland	DNK	Denmark	2010	7.80538	Atlantic cod	Dioxin+dl-PCBs	3.51787e-09		2.74583e-11
ISL	Iceland	DNK	Denmark	2010	0.253389	Atlantic cod	Dioxin+dl-PCBs	3.51787e-09		8.91388e-13
ISL	Iceland	ESP	Spain	2010	118.731	Atlantic cod	Dioxin+dl-PCBs	3.51787e-09		4.17682e-10
ISL	Iceland	ESP	Spain	2010	22.252	Atlantic cod	Dioxin+dl-PCBs	3.51787e-09		7.82796e-11
ISL	Iceland	FIN	Finland	2010	0.00204	Atlantic cod	Dioxin+dl-PCBs	3.51787e-09		7.17645e-15
ISL	Iceland	FRA	France	2010	24.4745	Atlantic cod	Dioxin+dl-PCBs	3.51787e-09		8.60982e-11
ISL	Iceland	FRA	France	2010	7.854	Atlantic cod	Dioxin+dl-PCBs	3.51787e-09		2.76293e-11
ISL	Iceland	FRO	Faroe Islands	2010	32.8862	Atlantic cod	Dioxin+dl-PCBs	3.51787e-09		1.15689e-10
ISL	Iceland	GBR	United Kingdom	2010	1292.6	Atlantic cod	Dioxin+dl-PCBs	3.51787e-09		4.54718e-09
ISL	Iceland	GBR	United Kingdom	2010	17.6207	Atlantic cod	Dioxin+dl-PCBs	3.51787e-09		6.19873e-11
ISL	Iceland	GRL	Greenland	2010	43.4945	Atlantic cod	Dioxin+dl-PCBs	3.51787e-09		1.53008e-10
ISL	Iceland	IRL	Ireland	2010	0.0710103	Atlantic cod	Dioxin+dl-PCBs	3.51787e-09		2.49805e-13
ISL	Iceland	LTU	Lithuania	2010	3.13151	Atlantic cod	Dioxin+dl-PCBs	3.51787e-09		1.10162e-11
ISL	Iceland	LUX	Luxembourg	2010	0.565671	Atlantic cod	Dioxin+dl-PCBs	3.51787e-09		1.98996e-12
ISL	Iceland	LUX	Luxembourg	2010	0.1955	Atlantic cod	Dioxin+dl-PCBs	3.51787e-09		6.87743e-13
ISL	Iceland	NLD	Netherlands	2010	24.1178	Atlantic cod	Dioxin+dl-PCBs	3.51787e-09		8.48434e-11
ISL	Iceland	NLD	Netherlands	2010	3.4585	Atlantic cod	Dioxin+dl-PCBs	3.51787e-09		1.21666e-11
ISL	Iceland	NOR	Norway	2010	4.55158	Atlantic cod	Dioxin+dl-PCBs	3.51787e-09		1.60119e-11
ISL	Iceland	POL	Poland	2010	0.181709	Atlantic cod	Dioxin+dl-PCBs	3.51787e-09		6.3923e-13
ISL	Iceland	POL	Poland	2010	0.00102	Atlantic cod	Dioxin+dl-PCBs	3.51787e-09		3.58823e-15
ISL	Iceland	SVN	Slovenia	2010	0.068	Atlantic cod	Dioxin+dl-PCBs	3.51787e-09		2.39215e-13
ISL	Iceland	SWE	Sweden	2010	0.63099	Atlantic cod	Dioxin+dl-PCBs	3.51787e-09		2.21974e-12
ISL	Iceland	SWE	Sweden	2010	0.09078	Atlantic cod	Dioxin+dl-PCBs	3.51787e-09		3.19352e-13
ISL	Iceland	UKR	Ukraine	2010	1.63722	Atlantic cod	Dioxin+dl-PCBs	3.51787e-09		5.75954e-12
ISL	Iceland	USA	United States	2010	16.9961	Atlantic cod	Dioxin+dl-PCBs	3.51787e-09		5.97899e-11
NOR	Norway	ARE	United Arab Emirates	2010	11.4587	Atlantic cod	Dioxin+dl-PCBs	3.51787e-09		4.03101e-11
NOR	Norway	AUS	Australia	2010	4.20036	Atlantic cod	Dioxin+dl-PCBs	3.51787e-09		1.47763e-11
NOR	Norway	AUS	Australia	2010	3.077	Atlantic cod	Dioxin+dl-PCBs	3.51787e-09		1.08245e-11
NOR	Norway	AUT	Austria	2010	3.91	Atlantic cod	Dioxin+dl-PCBs	3.51787e-09		1.37549e-11
NOR	Norway	AUT	Austria	2010	0.211353	Atlantic cod	Dioxin+dl-PCBs	3.51787e-09		7.43512e-13
NOR	Norway	BEL	Belgium	2010	147.568	Atlantic cod	Dioxin+dl-PCBs	3.51787e-09		5.19125e-10
NOR	Norway	BGR	Bulgaria	2010	0.02686	Atlantic cod	Dioxin+dl-PCBs	3.51787e-09		9.449e-14
NOR	Norway	BIH	Bosnia Herzegovina	2010	0.00374	Atlantic cod	Dioxin+dl-PCBs	3.51787e-09		1.31568e-14
NOR	Norway	BLR	Belarus	2010	1.61476	Atlantic cod	Dioxin+dl-PCBs	3.51787e-09		5.68051e-12
NOR	Norway	BRA	Brazil	2010	12.0344	Atlantic cod	Dioxin+dl-PCBs	3.51787e-09		4.23354e-11
NOR	Norway	BRB	Barbados	2010	0.0737604	Atlantic cod	Dioxin+dl-PCBs	3.51787e-09		2.59479e-13
NOR	Norway	CAN	Canada	2010	156.743	Atlantic cod	Dioxin+dl-PCBs	3.51787e-09		5.514e-10
NOR	Norway	CHE	Switzerland	2010	5.0597	Atlantic cod	Dioxin+dl-PCBs	3.51787e-09		1.77994e-11
NOR	Norway	CHE	Switzerland	2010	0.1122	Atlantic cod	Dioxin+dl-PCBs	3.51787e-09		3.94705e-13
NOR	Norway	CHN	the Chinese mainland	2010	5708.03	Atlantic cod	Dioxin+dl-PCBs	3.51787e-09		2.00801e-08
NOR	Norway	CHN	the Chinese mainland	2010	2.67476	Atlantic cod	Dioxin+dl-PCBs	3.51787e-09		9.40945e-12
NOR	Norway	CZE	Czech Republic	2010	0.21488	Atlantic cod	Dioxin+dl-PCBs	3.51787e-09		7.5592e-13
NOR	Norway	DEU	Germany	2010	612.575	Atlantic cod	Dioxin+dl-PCBs	3.51787e-09		2.15496e-09
NOR	Norway	DEU	Germany	2010	18.5526	Atlantic cod	Dioxin+dl-PCBs	3.51787e-09		6.52656e-11
NOR	Norway	DNK	Denmark	2010	3275.55	Atlantic cod	Dioxin+dl-PCBs	3.51787e-09		1.1523e-08
NOR	Norway	DNK	Denmark	2010	288.169	Atlantic cod	Dioxin+dl-PCBs	3.51787e-09		1.01374e-09
NOR	Norway	ESP	Spain	2010	292.677	Atlantic cod	Dioxin+dl-PCBs	3.51787e-09		1.0296e-09
NOR	Norway	ESP	Spain	2010	153.781	Atlantic cod	Dioxin+dl-PCBs	3.51787e-09		5.40982e-10
NOR	Norway	EST	Estonia	2010	1.27367	Atlantic cod	Dioxin+dl-PCBs	3.51787e-09		4.48061e-12
NOR	Norway	FIN	Finland	2010	1.38134	Atlantic cod	Dioxin+dl-PCBs	3.51787e-09		4.85938e-12
NOR	Norway	FIN	Finland	2010	0.06868	Atlantic cod	Dioxin+dl-PCBs	3.51787e-09		2.41607e-13
NOR	Norway	FRA	France	2010	1284.23	Atlantic cod	Dioxin+dl-PCBs	3.51787e-09		4.51774e-09
NOR	Norway	FRA	France	2010	0.952	Atlantic cod	Dioxin+dl-PCBs	3.51787e-09		3.34901e-12
NOR	Norway	GBR	United Kingdom	2010	661.323	Atlantic cod	Dioxin+dl-PCBs	3.51787e-09		2.32645e-09
NOR	Norway	GBR	United Kingdom	2010	338.893	Atlantic cod	Dioxin+dl-PCBs	3.51787e-09		1.19218e-09
NOR	Norway	GTM	Guatemala	2010	1.9448	Atlantic cod	Dioxin+dl-PCBs	3.51787e-09		6.84155e-12
NOR	Norway	HKG	Hong Kong, China	2010	143.27	Atlantic cod	Dioxin+dl-PCBs	3.51787e-09		5.04006e-10
NOR	Norway	HKG	Hong Kong, China	2010	0.779956	Atlantic cod	Dioxin+dl-PCBs	3.51787e-09		2.74378e-12
NOR	Norway	HRV	Croatia	2010	0.5661	Atlantic cod	Dioxin+dl-PCBs	3.51787e-09		1.99147e-12
NOR	Norway	IRL	Ireland	2010	0.2159	Atlantic cod	Dioxin+dl-PCBs	3.51787e-09		7.59508e-13
NOR	Norway	ISL	Iceland	2010	24.1236	Atlantic cod	Dioxin+dl-PCBs	3.51787e-09		8.48635e-11
NOR	Norway	ISR	Israel	2010	10.3372	Atlantic cod	Dioxin+dl-PCBs	3.51787e-09		3.6365e-11
NOR	Norway	ITA	Italy	2010	10.7726	Atlantic cod	Dioxin+dl-PCBs	3.51787e-09		3.78965e-11
NOR	Norway	ITA	Italy	2010	1.46098	Atlantic cod	Dioxin+dl-PCBs	3.51787e-09		5.13954e-12
NOR	Norway	JOR	Jordan	2010	0.59874	Atlantic cod	Dioxin+dl-PCBs	3.51787e-09		2.10629e-12
NOR	Norway	JPN	Japan	2010	0.14722	Atlantic cod	Dioxin+dl-PCBs	3.51787e-09		5.17901e-13
NOR	Norway	JPN	Japan	2010	0.06868	Atlantic cod	Dioxin+dl-PCBs	3.51787e-09		2.41607e-13
NOR	Norway	KOR	Korea, Republic	2010	42.6962	Atlantic cod	Dioxin+dl-PCBs	3.51787e-09		1.502e-10
NOR	Norway	KOR	Korea, Republic	2010	0.02618	Atlantic cod	Dioxin+dl-PCBs	3.51787e-09		9.20978e-14
NOR	Norway	KWT	Kuwait	2010	0.01938	Atlantic cod	Dioxin+dl-PCBs	3.51787e-09		6.81763e-14
NOR	Norway	LBN	Lebanon	2010	0.01632	Atlantic cod	Dioxin+dl-PCBs	3.51787e-09		5.74116e-14
NOR	Norway	LTU	Lithuania	2010	538.127	Atlantic cod	Dioxin+dl-PCBs	3.51787e-09		1.89306e-09
NOR	Norway	LTU	Lithuania	2010	0.11424	Atlantic cod	Dioxin+dl-PCBs	3.51787e-09		4.01881e-13
NOR	Norway	LUX	Luxembourg	2010	4.53458	Atlantic cod	Dioxin+dl-PCBs	3.51787e-09		1.59521e-11
NOR	Norway	LUX	Luxembourg	2010	1.30118	Atlantic cod	Dioxin+dl-PCBs	3.51787e-09		4.57738e-12
NOR	Norway	LVA	Latvia	2010	80.0421	Atlantic cod	Dioxin+dl-PCBs	3.51787e-09		2.81578e-10
NOR	Norway	LVA	Latvia	2010	18.0962	Atlantic cod	Dioxin+dl-PCBs	3.51787e-09		6.36599e-11
NOR	Norway	MAR	Morocco	2010	0.14025	Atlantic cod	Dioxin+dl-PCBs	3.51787e-09		4.93381e-13
NOR	Norway	MEX	Mexico	2010	0.397506	Atlantic cod	Dioxin+dl-PCBs	3.51787e-09		1.39837e-12
NOR	Norway	MNE	Montenegro	2010	0.06596	Atlantic cod	Dioxin+dl-PCBs	3.51787e-09		2.32039e-13
NOR	Norway	MYS	Malaysia	2010	3.44726	Atlantic cod	Dioxin+dl-PCBs	3.51787e-09		1.2127e-11
NOR	Norway	MYS	Malaysia	2010	0.03094	Atlantic cod	Dioxin+dl-PCBs	3.51787e-09		1.08843e-13
NOR	Norway	NLD	Netherlands	2010	1028.75	Atlantic cod	Dioxin+dl-PCBs	3.51787e-09		3.61902e-09
NOR	Norway	NLD	Netherlands	2010	185.641	Atlantic cod	Dioxin+dl-PCBs	3.51787e-09		6.53061e-10
NOR	Norway	PHL	Philippines	2010	0.03672	Atlantic cod	Dioxin+dl-PCBs	3.51787e-09		1.29176e-13
NOR	Norway	POL	Poland	2010	1448.67	Atlantic cod	Dioxin+dl-PCBs	3.51787e-09		5.09623e-09
NOR	Norway	POL	Poland	2010	58.761	Atlantic cod	Dioxin+dl-PCBs	3.51787e-09		2.06714e-10
NOR	Norway	PRT	Portugal	2010	261.485	Atlantic cod	Dioxin+dl-PCBs	3.51787e-09		9.19871e-10
NOR	Norway	PRT	Portugal	2010	206.262	Atlantic cod	Dioxin+dl-PCBs	3.51787e-09		7.25602e-10
NOR	Norway	ROU	Romania	2010	1.92644	Atlantic cod	Dioxin+dl-PCBs	3.51787e-09		6.77696e-12
NOR	Norway	RUS	Russian Federation	2010	50.2166	Atlantic cod	Dioxin+dl-PCBs	3.51787e-09		1.76656e-10
NOR	Norway	SGP	Singapore	2010	1.9975	Atlantic cod	Dioxin+dl-PCBs	3.51787e-09		7.02694e-12
NOR	Norway	SRB	Serbia	2010	1.03224	Atlantic cod	Dioxin+dl-PCBs	3.51787e-09		3.63129e-12
NOR	Norway	SVN	Slovenia	2010	0.69224	Atlantic cod	Dioxin+dl-PCBs	3.51787e-09		2.43521e-12
NOR	Norway	SVN	Slovenia	2010	0.00714	Atlantic cod	Dioxin+dl-PCBs	3.51787e-09		2.51176e-14
NOR	Norway	SWE	Sweden	2010	2596.4	Atlantic cod	Dioxin+dl-PCBs	3.51787e-09		9.13378e-09
NOR	Norway	SWE	Sweden	2010	66.2646	Atlantic cod	Dioxin+dl-PCBs	3.51787e-09		2.3311e-10
NOR	Norway	THA	Thailand	2010	8.06259	Atlantic cod	Dioxin+dl-PCBs	3.51787e-09		2.83631e-11
NOR	Norway	TUR	Turkey	2010	0.859172	Atlantic cod	Dioxin+dl-PCBs	3.51787e-09		3.02245e-12
NOR	Norway	UKR	Ukraine	2010	0.630707	Atlantic cod	Dioxin+dl-PCBs	3.51787e-09		2.21874e-12
NOR	Norway	USA	United States	2010	22.6886	Atlantic cod	Dioxin+dl-PCBs	3.51787e-09		7.98156e-11
NOR	Norway	USA	United States	2010	0.352977	Atlantic cod	Dioxin+dl-PCBs	3.51787e-09		1.24173e-12
NOR	Norway	ZAF	South Africa	2010	0.08568	Atlantic cod	Dioxin+dl-PCBs	3.51787e-09		3.01411e-13
RUS	Russian Federation	BLR	Belarus	2010	69.5977	Atlantic cod	Dioxin+dl-PCBs	3.51787e-09		2.44835e-10
RUS	Russian Federation	CAN	Canada	2010	407.254	Atlantic cod	Dioxin+dl-PCBs	3.51787e-09		1.43267e-09
RUS	Russian Federation	CHN	the Chinese mainland	2010	14490.6	Atlantic cod	Dioxin+dl-PCBs	3.51787e-09		5.09762e-08
RUS	Russian Federation	DEU	Germany	2010	221.344	Atlantic cod	Dioxin+dl-PCBs	3.51787e-09		7.78658e-10
RUS	Russian Federation	DNK	Denmark	2010	542.87	Atlantic cod	Dioxin+dl-PCBs	3.51787e-09		1.90974e-09
RUS	Russian Federation	ESP	Spain	2010	168.258	Atlantic cod	Dioxin+dl-PCBs	3.51787e-09		5.91909e-10
RUS	Russian Federation	FRA	France	2010	21.08	Atlantic cod	Dioxin+dl-PCBs	3.51787e-09		7.41567e-11
RUS	Russian Federation	GBR	United Kingdom	2010	722.564	Atlantic cod	Dioxin+dl-PCBs	3.51787e-09		2.54188e-09
RUS	Russian Federation	GEO	Georgia	2010	3.4	Atlantic cod	Dioxin+dl-PCBs	3.51787e-09		1.19608e-11
RUS	Russian Federation	ISL	Iceland	2010	81.0407	Atlantic cod	Dioxin+dl-PCBs	3.51787e-09		2.85091e-10
RUS	Russian Federation	JPN	Japan	2010	664.123	Atlantic cod	Dioxin+dl-PCBs	3.51787e-09		2.3363e-09
RUS	Russian Federation	KAZ	Kazakhstan	2010	6.25668	Atlantic cod	Dioxin+dl-PCBs	3.51787e-09		2.20102e-11
RUS	Russian Federation	KGZ	Kyrgyzstan	2010	0.85306	Atlantic cod	Dioxin+dl-PCBs	3.51787e-09		3.00095e-12
RUS	Russian Federation	KOR	Korea, Republic	2010	4832.57	Atlantic cod	Dioxin+dl-PCBs	3.51787e-09		1.70004e-08
RUS	Russian Federation	LTU	Lithuania	2010	667.066	Atlantic cod	Dioxin+dl-PCBs	3.51787e-09		2.34665e-09
RUS	Russian Federation	LUX	Luxembourg	2010	0.33048	Atlantic cod	Dioxin+dl-PCBs	3.51787e-09		1.16259e-12
RUS	Russian Federation	NLD	Netherlands	2010	4304.58	Atlantic cod	Dioxin+dl-PCBs	3.51787e-09		1.5143e-08
RUS	Russian Federation	NOR	Norway	2010	3010.38	Atlantic cod	Dioxin+dl-PCBs	3.51787e-09		1.05901e-08
RUS	Russian Federation	OASI	Other Asia, nes	2010	1.36	Atlantic cod	Dioxin+dl-PCBs	3.51787e-09		4.7843e-12
RUS	Russian Federation	POL	Poland	2010	1492.21	Atlantic cod	Dioxin+dl-PCBs	3.51787e-09		5.24941e-09
RUS	Russian Federation	PRT	Portugal	2010	1743.93	Atlantic cod	Dioxin+dl-PCBs	3.51787e-09		6.1349e-09
RUS	Russian Federation	SWE	Sweden	2010	42.6058	Atlantic cod	Dioxin+dl-PCBs	3.51787e-09		1.49882e-10
RUS	Russian Federation	THA	Thailand	2010	463.328	Atlantic cod	Dioxin+dl-PCBs	3.51787e-09		1.62993e-09
RUS	Russian Federation	UKR	Ukraine	2010	2.91006	Atlantic cod	Dioxin+dl-PCBs	3.51787e-09		1.02372e-11
RUS	Russian Federation	USA	United States	2010	82.222	Atlantic cod	Dioxin+dl-PCBs	3.51787e-09		2.89246e-10
DNK	Denmark	AUT	Austria	2010	43.432	Atlantic herring	Dioxin+dl-PCBs	8.97016e-08		3.89592e-09
DNK	Denmark	AUT	Austria	2010	3.40041	Atlantic herring	Dioxin+dl-PCBs	8.97016e-08		3.05022e-10
DNK	Denmark	BEL	Belgium	2010	14.0479	Atlantic herring	Dioxin+dl-PCBs	8.97016e-08		1.26012e-09
DNK	Denmark	BEL	Belgium	2010	0.8985	Atlantic herring	Dioxin+dl-PCBs	8.97016e-08		8.05969e-11
DNK	Denmark	BGR	Bulgaria	2010	2.73532	Atlantic herring	Dioxin+dl-PCBs	8.97016e-08		2.45363e-10
DNK	Denmark	BGR	Bulgaria	2010	1.10216	Atlantic herring	Dioxin+dl-PCBs	8.97016e-08		9.88655e-11
DNK	Denmark	CAN	Canada	2010	0.66838	Atlantic herring	Dioxin+dl-PCBs	8.97016e-08		5.99548e-11
DNK	Denmark	CAN	Canada	2010	0.6118	Atlantic herring	Dioxin+dl-PCBs	8.97016e-08		5.48794e-11
DNK	Denmark	CHE	Switzerland	2010	9.9268	Atlantic herring	Dioxin+dl-PCBs	8.97016e-08		8.9045e-10
DNK	Denmark	CHE	Switzerland	2010	0.0153109	Atlantic herring	Dioxin+dl-PCBs	8.97016e-08		1.37341e-12
DNK	Denmark	CYP	Cyprus	2010	0.05658	Atlantic herring	Dioxin+dl-PCBs	8.97016e-08		5.07532e-12
DNK	Denmark	CZE	Czech Republic	2010	0.539834	Atlantic herring	Dioxin+dl-PCBs	8.97016e-08		4.8424e-11
DNK	Denmark	DEU	Germany	2010	15864.8	Atlantic herring	Dioxin+dl-PCBs	8.97016e-08		1.4231e-06
DNK	Denmark	DEU	Germany	2010	271.72	Atlantic herring	Dioxin+dl-PCBs	8.97016e-08		2.43737e-08
DNK	Denmark	ESP	Spain	2010	28.796	Atlantic herring	Dioxin+dl-PCBs	8.97016e-08		2.58305e-09
DNK	Denmark	ESP	Spain	2010	1.104	Atlantic herring	Dioxin+dl-PCBs	8.97016e-08		9.90306e-11
DNK	Denmark	EST	Estonia	2010	0.755221	Atlantic herring	Dioxin+dl-PCBs	8.97016e-08		6.77446e-11
DNK	Denmark	FIN	Finland	2010	16.008	Atlantic herring	Dioxin+dl-PCBs	8.97016e-08		1.43594e-09
DNK	Denmark	FIN	Finland	2010	14.5788	Atlantic herring	Dioxin+dl-PCBs	8.97016e-08		1.30774e-09
DNK	Denmark	FRA	France	2010	42.5204	Atlantic herring	Dioxin+dl-PCBs	8.97016e-08		3.81415e-09
DNK	Denmark	FRA	France	2010	0.14076	Atlantic herring	Dioxin+dl-PCBs	8.97016e-08		1.26264e-11
DNK	Denmark	GBR	United Kingdom	2010	1496.48	Atlantic herring	Dioxin+dl-PCBs	8.97016e-08		1.34237e-07
DNK	Denmark	GBR	United Kingdom	2010	71.2877	Atlantic herring	Dioxin+dl-PCBs	8.97016e-08		6.39462e-09
DNK	Denmark	GHA	Ghana	2010	11.5	Atlantic herring	Dioxin+dl-PCBs	8.97016e-08		1.03157e-09
DNK	Denmark	GRC	Greece	2010	136.664	Atlantic herring	Dioxin+dl-PCBs	8.97016e-08		1.2259e-08
DNK	Denmark	GRC	Greece	2010	1.3317	Atlantic herring	Dioxin+dl-PCBs	8.97016e-08		1.19456e-10
DNK	Denmark	GRL	Greenland	2010	0.04922	Atlantic herring	Dioxin+dl-PCBs	8.97016e-08		4.41511e-12
DNK	Denmark	HRV	Croatia	2010	26.6947	Atlantic herring	Dioxin+dl-PCBs	8.97016e-08		2.39456e-09
DNK	Denmark	HUN	Hungary	2010	11.1955	Atlantic herring	Dioxin+dl-PCBs	8.97016e-08		1.00425e-09
DNK	Denmark	HUN	Hungary	2010	3.31325	Atlantic herring	Dioxin+dl-PCBs	8.97016e-08		2.97204e-10
DNK	Denmark	IRL	Ireland	2010	0.7452	Atlantic herring	Dioxin+dl-PCBs	8.97016e-08		6.68456e-11
DNK	Denmark	IRL	Ireland	2010	0.0138	Atlantic herring	Dioxin+dl-PCBs	8.97016e-08		1.23788e-12
DNK	Denmark	ITA	Italy	2010	29.5896	Atlantic herring	Dioxin+dl-PCBs	8.97016e-08		2.65424e-09
DNK	Denmark	ITA	Italy	2010	2.59067	Atlantic herring	Dioxin+dl-PCBs	8.97016e-08		2.32387e-10
DNK	Denmark	JPN	Japan	2010	161.228	Atlantic herring	Dioxin+dl-PCBs	8.97016e-08		1.44624e-08
DNK	Denmark	LTU	Lithuania	2010	28.7797	Atlantic herring	Dioxin+dl-PCBs	8.97016e-08		2.58159e-09
DNK	Denmark	LTU	Lithuania	2010	5.43398	Atlantic herring	Dioxin+dl-PCBs	8.97016e-08		4.87437e-10
DNK	Denmark	LVA	Latvia	2010	2.30926	Atlantic herring	Dioxin+dl-PCBs	8.97016e-08		2.07144e-10
DNK	Denmark	LVA	Latvia	2010	0.03818	Atlantic herring	Dioxin+dl-PCBs	8.97016e-08		3.42481e-12
DNK	Denmark	MDA	Moldova	2010	14.9058	Atlantic herring	Dioxin+dl-PCBs	8.97016e-08		1.33707e-09
DNK	Denmark	MLT	Malta	2010	0.04738	Atlantic herring	Dioxin+dl-PCBs	8.97016e-08		4.25006e-12
DNK	Denmark	MYS	Malaysia	2010	356.875	Atlantic herring	Dioxin+dl-PCBs	8.97016e-08		3.20123e-08
DNK	Denmark	NLD	Netherlands	2010	374.826	Atlantic herring	Dioxin+dl-PCBs	8.97016e-08		3.36225e-08
DNK	Denmark	NLD	Netherlands	2010	51.3866	Atlantic herring	Dioxin+dl-PCBs	8.97016e-08		4.60946e-09
DNK	Denmark	NOR	Norway	2010	1884.26	Atlantic herring	Dioxin+dl-PCBs	8.97016e-08		1.69021e-07
DNK	Denmark	NOR	Norway	2010	1266.55	Atlantic herring	Dioxin+dl-PCBs	8.97016e-08		1.13611e-07
DNK	Denmark	OASI	Other Asia, nes	2010	42.596	Atlantic herring	Dioxin+dl-PCBs	8.97016e-08		3.82093e-09
DNK	Denmark	POL	Poland	2010	247.695	Atlantic herring	Dioxin+dl-PCBs	8.97016e-08		2.22187e-08
DNK	Denmark	POL	Poland	2010	0.160446	Atlantic herring	Dioxin+dl-PCBs	8.97016e-08		1.43923e-11
DNK	Denmark	PRK	Korea, Democratic People’s Republic	2010	11.04	Atlantic herring	Dioxin+dl-PCBs	8.97016e-08		9.90306e-10
DNK	Denmark	PRT	Portugal	2010	0.05244	Atlantic herring	Dioxin+dl-PCBs	8.97016e-08		4.70395e-12
DNK	Denmark	ROU	Romania	2010	51.484	Atlantic herring	Dioxin+dl-PCBs	8.97016e-08		4.6182e-09
DNK	Denmark	ROU	Romania	2010	0.395245	Atlantic herring	Dioxin+dl-PCBs	8.97016e-08		3.54541e-11
DNK	Denmark	SRB	Serbia	2010	0.8234	Atlantic herring	Dioxin+dl-PCBs	8.97016e-08		7.38603e-11
DNK	Denmark	SVK	Slovakia	2010	0.61456	Atlantic herring	Dioxin+dl-PCBs	8.97016e-08		5.5127e-11
DNK	Denmark	SVK	Slovakia	2010	0.07958	Atlantic herring	Dioxin+dl-PCBs	8.97016e-08		7.13845e-12
DNK	Denmark	SVN	Slovenia	2010	89.0289	Atlantic herring	Dioxin+dl-PCBs	8.97016e-08		7.98603e-09
DNK	Denmark	SVN	Slovenia	2010	0.50416	Atlantic herring	Dioxin+dl-PCBs	8.97016e-08		4.5224e-11
DNK	Denmark	SWE	Sweden	2010	3107	Atlantic herring	Dioxin+dl-PCBs	8.97016e-08		2.78703e-07
DNK	Denmark	SWE	Sweden	2010	61.5812	Atlantic herring	Dioxin+dl-PCBs	8.97016e-08		5.52393e-09
DNK	Denmark	THA	Thailand	2010	203.126	Atlantic herring	Dioxin+dl-PCBs	8.97016e-08		1.82207e-08
DNK	Denmark	USA	United States	2010	89.3764	Atlantic herring	Dioxin+dl-PCBs	8.97016e-08		8.01721e-09
DNK	Denmark	VNM	Vietnam	2010	11.2608	Atlantic herring	Dioxin+dl-PCBs	8.97016e-08		1.01011e-09
FRO	Faroe Islands	BGR	Bulgaria	2010	112.291	Atlantic herring	Dioxin+dl-PCBs	8.97016e-08		1.00726e-08
FRO	Faroe Islands	CHN	the Chinese mainland	2010	0.69	Atlantic herring	Dioxin+dl-PCBs	8.97016e-08		6.18941e-11
FRO	Faroe Islands	DEU	Germany	2010	1084.3	Atlantic herring	Dioxin+dl-PCBs	8.97016e-08		9.72632e-08
FRO	Faroe Islands	DEU	Germany	2010	1010.08	Atlantic herring	Dioxin+dl-PCBs	8.97016e-08		9.06059e-08
FRO	Faroe Islands	DNK	Denmark	2010	6998.47	Atlantic herring	Dioxin+dl-PCBs	8.97016e-08		6.27774e-07
FRO	Faroe Islands	DNK	Denmark	2010	809.797	Atlantic herring	Dioxin+dl-PCBs	8.97016e-08		7.26401e-08
FRO	Faroe Islands	ESP	Spain	2010	10.6278	Atlantic herring	Dioxin+dl-PCBs	8.97016e-08		9.53334e-10
FRO	Faroe Islands	GBR	United Kingdom	2010	99.912	Atlantic herring	Dioxin+dl-PCBs	8.97016e-08		8.96227e-09
FRO	Faroe Islands	GBR	United Kingdom	2010	61.7504	Atlantic herring	Dioxin+dl-PCBs	8.97016e-08		5.53911e-09
FRO	Faroe Islands	KAZ	Kazakhstan	2010	45.2714	Atlantic herring	Dioxin+dl-PCBs	8.97016e-08		4.06091e-09
FRO	Faroe Islands	LTU	Lithuania	2010	215.649	Atlantic herring	Dioxin+dl-PCBs	8.97016e-08		1.93441e-08
FRO	Faroe Islands	LVA	Latvia	2010	3.312	Atlantic herring	Dioxin+dl-PCBs	8.97016e-08		2.97092e-10
FRO	Faroe Islands	MDA	Moldova	2010	142.864	Atlantic herring	Dioxin+dl-PCBs	8.97016e-08		1.28151e-08
FRO	Faroe Islands	NLD	Netherlands	2010	871.304	Atlantic herring	Dioxin+dl-PCBs	8.97016e-08		7.81574e-08
FRO	Faroe Islands	NOR	Norway	2010	9280.17	Atlantic herring	Dioxin+dl-PCBs	8.97016e-08		8.32446e-07
FRO	Faroe Islands	OASI	Other Asia, nes	2010	11.96	Atlantic herring	Dioxin+dl-PCBs	8.97016e-08		1.07283e-09
FRO	Faroe Islands	POL	Poland	2010	1327.38	Atlantic herring	Dioxin+dl-PCBs	8.97016e-08		1.19068e-07
FRO	Faroe Islands	ROU	Romania	2010	174.605	Atlantic herring	Dioxin+dl-PCBs	8.97016e-08		1.56623e-08
FRO	Faroe Islands	RUS	Russian Federation	2010	974.941	Atlantic herring	Dioxin+dl-PCBs	8.97016e-08		8.74538e-08
FRO	Faroe Islands	SVN	Slovenia	2010	111.614	Atlantic herring	Dioxin+dl-PCBs	8.97016e-08		1.0012e-08
FRO	Faroe Islands	SWE	Sweden	2010	18.86	Atlantic herring	Dioxin+dl-PCBs	8.97016e-08		1.69177e-09
FRO	Faroe Islands	UKR	Ukraine	2010	66.6558	Atlantic herring	Dioxin+dl-PCBs	8.97016e-08		5.97914e-09
GBR	United Kingdom	AGO	Angola	2010	87.3558	Atlantic herring	Dioxin+dl-PCBs	8.97016e-08		7.83596e-09
GBR	United Kingdom	ARE	United Arab Emirates	2010	1468.32	Atlantic herring	Dioxin+dl-PCBs	8.97016e-08		1.31711e-07
GBR	United Kingdom	AUT	Austria	2010	30.912	Atlantic herring	Dioxin+dl-PCBs	8.97016e-08		2.77286e-09
GBR	United Kingdom	BEL	Belgium	2010	12.1342	Atlantic herring	Dioxin+dl-PCBs	8.97016e-08		1.08846e-09
GBR	United Kingdom	BEL	Belgium	2010	3.60782	Atlantic herring	Dioxin+dl-PCBs	8.97016e-08		3.23627e-10
GBR	United Kingdom	BGR	Bulgaria	2010	456.139	Atlantic herring	Dioxin+dl-PCBs	8.97016e-08		4.09164e-08
GBR	United Kingdom	BLR	Belarus	2010	1738.12	Atlantic herring	Dioxin+dl-PCBs	8.97016e-08		1.55912e-07
GBR	United Kingdom	CAN	Canada	2010	30.268	Atlantic herring	Dioxin+dl-PCBs	8.97016e-08		2.71509e-09
GBR	United Kingdom	CHE	Switzerland	2010	0.0046	Atlantic herring	Dioxin+dl-PCBs	8.97016e-08		4.12627e-13
GBR	United Kingdom	CHN	the Chinese mainland	2010	673.847	Atlantic herring	Dioxin+dl-PCBs	8.97016e-08		6.04451e-08
GBR	United Kingdom	CYP	Cyprus	2010	152.62	Atlantic herring	Dioxin+dl-PCBs	8.97016e-08		1.36902e-08
GBR	United Kingdom	CZE	Czech Republic	2010	190.394	Atlantic herring	Dioxin+dl-PCBs	8.97016e-08		1.70786e-08
GBR	United Kingdom	DEU	Germany	2010	1256.98	Atlantic herring	Dioxin+dl-PCBs	8.97016e-08		1.12753e-07
GBR	United Kingdom	DEU	Germany	2010	0.0046	Atlantic herring	Dioxin+dl-PCBs	8.97016e-08		4.12627e-13
GBR	United Kingdom	DMA	Dominica	2010	0.32522	Atlantic herring	Dioxin+dl-PCBs	8.97016e-08		2.91728e-11
GBR	United Kingdom	DNK	Denmark	2010	1472.82	Atlantic herring	Dioxin+dl-PCBs	8.97016e-08		1.32114e-07
GBR	United Kingdom	DNK	Denmark	2010	228.38	Atlantic herring	Dioxin+dl-PCBs	8.97016e-08		2.0486e-08
GBR	United Kingdom	EGY	Egypt	2010	501.23	Atlantic herring	Dioxin+dl-PCBs	8.97016e-08		4.49611e-08
GBR	United Kingdom	ESP	Spain	2010	157.349	Atlantic herring	Dioxin+dl-PCBs	8.97016e-08		1.41145e-08
GBR	United Kingdom	ESP	Spain	2010	9.2	Atlantic herring	Dioxin+dl-PCBs	8.97016e-08		8.25255e-10
GBR	United Kingdom	EST	Estonia	2010	20.332	Atlantic herring	Dioxin+dl-PCBs	8.97016e-08		1.82381e-09
GBR	United Kingdom	FIN	Finland	2010	2.76	Atlantic herring	Dioxin+dl-PCBs	8.97016e-08		2.47576e-10
GBR	United Kingdom	FRA	France	2010	3148.2	Atlantic herring	Dioxin+dl-PCBs	8.97016e-08		2.82398e-07
GBR	United Kingdom	FRA	France	2010	1.72203	Atlantic herring	Dioxin+dl-PCBs	8.97016e-08		1.54468e-10
GBR	United Kingdom	GHA	Ghana	2010	138	Atlantic herring	Dioxin+dl-PCBs	8.97016e-08		1.23788e-08
GBR	United Kingdom	GRC	Greece	2010	105.544	Atlantic herring	Dioxin+dl-PCBs	8.97016e-08		9.46745e-09
GBR	United Kingdom	IRL	Ireland	2010	362.029	Atlantic herring	Dioxin+dl-PCBs	8.97016e-08		3.24746e-08
GBR	United Kingdom	IRL	Ireland	2010	7.64108	Atlantic herring	Dioxin+dl-PCBs	8.97016e-08		6.85418e-10
GBR	United Kingdom	ISR	Israel	2010	242.124	Atlantic herring	Dioxin+dl-PCBs	8.97016e-08		2.17189e-08
GBR	United Kingdom	ITA	Italy	2010	25.0165	Atlantic herring	Dioxin+dl-PCBs	8.97016e-08		2.24402e-09
GBR	United Kingdom	ITA	Italy	2010	1.85472	Atlantic herring	Dioxin+dl-PCBs	8.97016e-08		1.66371e-10
GBR	United Kingdom	JOR	Jordan	2010	11.9618	Atlantic herring	Dioxin+dl-PCBs	8.97016e-08		1.073e-09
GBR	United Kingdom	JPN	Japan	2010	32.3487	Atlantic herring	Dioxin+dl-PCBs	8.97016e-08		2.90173e-09
GBR	United Kingdom	JPN	Japan	2010	4.14	Atlantic herring	Dioxin+dl-PCBs	8.97016e-08		3.71365e-10
GBR	United Kingdom	KAZ	Kazakhstan	2010	557.012	Atlantic herring	Dioxin+dl-PCBs	8.97016e-08		4.99649e-08
GBR	United Kingdom	KGZ	Kyrgyzstan	2010	10.3408	Atlantic herring	Dioxin+dl-PCBs	8.97016e-08		9.27586e-10
GBR	United Kingdom	KOR	Korea, Republic	2010	305.518	Atlantic herring	Dioxin+dl-PCBs	8.97016e-08		2.74054e-08
GBR	United Kingdom	LTU	Lithuania	2010	653.215	Atlantic herring	Dioxin+dl-PCBs	8.97016e-08		5.85944e-08
GBR	United Kingdom	LUX	Luxembourg	2010	10.12	Atlantic herring	Dioxin+dl-PCBs	8.97016e-08		9.0778e-10
GBR	United Kingdom	LVA	Latvia	2010	258.418	Atlantic herring	Dioxin+dl-PCBs	8.97016e-08		2.31805e-08
GBR	United Kingdom	MDA	Moldova	2010	762.993	Atlantic herring	Dioxin+dl-PCBs	8.97016e-08		6.84417e-08
GBR	United Kingdom	MEX	Mexico	2010	1.46924	Atlantic herring	Dioxin+dl-PCBs	8.97016e-08		1.31793e-10
GBR	United Kingdom	MKD	North Macedonia	2010	34.5	Atlantic herring	Dioxin+dl-PCBs	8.97016e-08		3.09471e-09
GBR	United Kingdom	MUS	Mauritius	2010	0.00322	Atlantic herring	Dioxin+dl-PCBs	8.97016e-08		2.88839e-13
GBR	United Kingdom	MYS	Malaysia	2010	11.316	Atlantic herring	Dioxin+dl-PCBs	8.97016e-08		1.01506e-09
GBR	United Kingdom	NGA	Nigeria	2010	2798.87	Atlantic herring	Dioxin+dl-PCBs	8.97016e-08		2.51063e-07
GBR	United Kingdom	NLD	Netherlands	2010	7019.82	Atlantic herring	Dioxin+dl-PCBs	8.97016e-08		6.29689e-07
GBR	United Kingdom	NLD	Netherlands	2010	63.4423	Atlantic herring	Dioxin+dl-PCBs	8.97016e-08		5.69088e-09
GBR	United Kingdom	NOR	Norway	2010	5860.01	Atlantic herring	Dioxin+dl-PCBs	8.97016e-08		5.25652e-07
GBR	United Kingdom	NOR	Norway	2010	43.7134	Atlantic herring	Dioxin+dl-PCBs	8.97016e-08		3.92117e-09
GBR	United Kingdom	OASI	Other Asia, nes	2010	299.968	Atlantic herring	Dioxin+dl-PCBs	8.97016e-08		2.69076e-08
GBR	United Kingdom	POL	Poland	2010	2992.83	Atlantic herring	Dioxin+dl-PCBs	8.97016e-08		2.68462e-07
GBR	United Kingdom	POL	Poland	2010	0.368	Atlantic herring	Dioxin+dl-PCBs	8.97016e-08		3.30102e-11
GBR	United Kingdom	PRT	Portugal	2010	1194.65	Atlantic herring	Dioxin+dl-PCBs	8.97016e-08		1.07162e-07
GBR	United Kingdom	ROU	Romania	2010	718.525	Atlantic herring	Dioxin+dl-PCBs	8.97016e-08		6.44528e-08
GBR	United Kingdom	RUS	Russian Federation	2010	16093.3	Atlantic herring	Dioxin+dl-PCBs	8.97016e-08		1.44359e-06
GBR	United Kingdom	SAU	Saudi Arabia	2010	0.48346	Atlantic herring	Dioxin+dl-PCBs	8.97016e-08		4.33671e-11
GBR	United Kingdom	SGP	Singapore	2010	33.948	Atlantic herring	Dioxin+dl-PCBs	8.97016e-08		3.04519e-09
GBR	United Kingdom	SRB	Serbia	2010	115.055	Atlantic herring	Dioxin+dl-PCBs	8.97016e-08		1.03206e-08
GBR	United Kingdom	SVK	Slovakia	2010	21.5645	Atlantic herring	Dioxin+dl-PCBs	8.97016e-08		1.93437e-09
GBR	United Kingdom	SVK	Slovakia	2010	10.12	Atlantic herring	Dioxin+dl-PCBs	8.97016e-08		9.0778e-10
GBR	United Kingdom	SVN	Slovenia	2010	43.9695	Atlantic herring	Dioxin+dl-PCBs	8.97016e-08		3.94414e-09
GBR	United Kingdom	SWE	Sweden	2010	304.425	Atlantic herring	Dioxin+dl-PCBs	8.97016e-08		2.73074e-08
GBR	United Kingdom	THA	Thailand	2010	56.5503	Atlantic herring	Dioxin+dl-PCBs	8.97016e-08		5.07266e-09
GBR	United Kingdom	UKR	Ukraine	2010	1936.5	Atlantic herring	Dioxin+dl-PCBs	8.97016e-08		1.73707e-07
GBR	United Kingdom	USA	United States	2010	22.632	Atlantic herring	Dioxin+dl-PCBs	8.97016e-08		2.03013e-09
GBR	United Kingdom	ZAF	South Africa	2010	11.316	Atlantic herring	Dioxin+dl-PCBs	8.97016e-08		1.01506e-09
IRL	Ireland	ANES	Areas, nes	2010	102.92	Atlantic herring	Dioxin+dl-PCBs	8.97016e-08		9.23212e-09
IRL	Ireland	ANES	Areas, nes	2010	67.8132	Atlantic herring	Dioxin+dl-PCBs	8.97016e-08		6.08295e-09
IRL	Ireland	AUT	Austria	2010	61.1772	Atlantic herring	Dioxin+dl-PCBs	8.97016e-08		5.48769e-09
IRL	Ireland	BEL	Belgium	2010	12.112	Atlantic herring	Dioxin+dl-PCBs	8.97016e-08		1.08647e-09
IRL	Ireland	BEL	Belgium	2010	0.0400798	Atlantic herring	Dioxin+dl-PCBs	8.97016e-08		3.59522e-12
IRL	Ireland	BGR	Bulgaria	2010	77.7837	Atlantic herring	Dioxin+dl-PCBs	8.97016e-08		6.97732e-09
IRL	Ireland	BLR	Belarus	2010	22.4363	Atlantic herring	Dioxin+dl-PCBs	8.97016e-08		2.01257e-09
IRL	Ireland	CHN	the Chinese mainland	2010	305.824	Atlantic herring	Dioxin+dl-PCBs	8.97016e-08		2.74329e-08
IRL	Ireland	CIV	Cote d'Ivoire	2010	103.5	Atlantic herring	Dioxin+dl-PCBs	8.97016e-08		9.28412e-09
IRL	Ireland	CMR	Cameroon	2010	952.052	Atlantic herring	Dioxin+dl-PCBs	8.97016e-08		8.54006e-08
IRL	Ireland	CZE	Czech Republic	2010	364.442	Atlantic herring	Dioxin+dl-PCBs	8.97016e-08		3.2691e-08
IRL	Ireland	DEU	Germany	2010	1024.9	Atlantic herring	Dioxin+dl-PCBs	8.97016e-08		9.19349e-08
IRL	Ireland	DEU	Germany	2010	69.8092	Atlantic herring	Dioxin+dl-PCBs	8.97016e-08		6.26199e-09
IRL	Ireland	DNK	Denmark	2010	1016.78	Atlantic herring	Dioxin+dl-PCBs	8.97016e-08		9.1207e-08
IRL	Ireland	DNK	Denmark	2010	1.49592	Atlantic herring	Dioxin+dl-PCBs	8.97016e-08		1.34186e-10
IRL	Ireland	EGY	Egypt	2010	443.191	Atlantic herring	Dioxin+dl-PCBs	8.97016e-08		3.9755e-08
IRL	Ireland	ESP	Spain	2010	107.166	Atlantic herring	Dioxin+dl-PCBs	8.97016e-08		9.61301e-09
IRL	Ireland	ESP	Spain	2010	10.4659	Atlantic herring	Dioxin+dl-PCBs	8.97016e-08		9.3881e-10
IRL	Ireland	EST	Estonia	2010	1.84	Atlantic herring	Dioxin+dl-PCBs	8.97016e-08		1.65051e-10
IRL	Ireland	FIN	Finland	2010	17.4432	Atlantic herring	Dioxin+dl-PCBs	8.97016e-08		1.56468e-09
IRL	Ireland	FRA	France	2010	899.589	Atlantic herring	Dioxin+dl-PCBs	8.97016e-08		8.06946e-08
IRL	Ireland	GAB	Gabon	2010	29.8218	Atlantic herring	Dioxin+dl-PCBs	8.97016e-08		2.67506e-09
IRL	Ireland	GBR	United Kingdom	2010	325.32	Atlantic herring	Dioxin+dl-PCBs	8.97016e-08		2.91818e-08
IRL	Ireland	GBR	United Kingdom	2010	28.7146	Atlantic herring	Dioxin+dl-PCBs	8.97016e-08		2.57574e-09
IRL	Ireland	GEO	Georgia	2010	0.13754	Atlantic herring	Dioxin+dl-PCBs	8.97016e-08		1.23376e-11
IRL	Ireland	GHA	Ghana	2010	225.035	Atlantic herring	Dioxin+dl-PCBs	8.97016e-08		2.0186e-08
IRL	Ireland	GRC	Greece	2010	175.161	Atlantic herring	Dioxin+dl-PCBs	8.97016e-08		1.57122e-08
IRL	Ireland	HKG	Hong Kong, China	2010	60.375	Atlantic herring	Dioxin+dl-PCBs	8.97016e-08		5.41573e-09
IRL	Ireland	IRL	Ireland	2010	39.56	Atlantic herring	Dioxin+dl-PCBs	8.97016e-08		3.5486e-09
IRL	Ireland	JAM	Jamaica	2010	23	Atlantic herring	Dioxin+dl-PCBs	8.97016e-08		2.06314e-09
IRL	Ireland	JOR	Jordan	2010	70.84	Atlantic herring	Dioxin+dl-PCBs	8.97016e-08		6.35446e-09
IRL	Ireland	JPN	Japan	2010	199.595	Atlantic herring	Dioxin+dl-PCBs	8.97016e-08		1.7904e-08
IRL	Ireland	KOR	Korea, Republic	2010	82.889	Atlantic herring	Dioxin+dl-PCBs	8.97016e-08		7.43528e-09
IRL	Ireland	LTU	Lithuania	2010	18.4	Atlantic herring	Dioxin+dl-PCBs	8.97016e-08		1.65051e-09
IRL	Ireland	LUX	Luxembourg	2010	9.2	Atlantic herring	Dioxin+dl-PCBs	8.97016e-08		8.25255e-10
IRL	Ireland	LVA	Latvia	2010	27.6	Atlantic herring	Dioxin+dl-PCBs	8.97016e-08		2.47576e-09
IRL	Ireland	MDA	Moldova	2010	17.572	Atlantic herring	Dioxin+dl-PCBs	8.97016e-08		1.57624e-09
IRL	Ireland	MKD	North Macedonia	2010	2.99	Atlantic herring	Dioxin+dl-PCBs	8.97016e-08		2.68208e-10
IRL	Ireland	MYS	Malaysia	2010	1.61	Atlantic herring	Dioxin+dl-PCBs	8.97016e-08		1.4442e-10
IRL	Ireland	NGA	Nigeria	2010	750.834	Atlantic herring	Dioxin+dl-PCBs	8.97016e-08		6.7351e-08
IRL	Ireland	NLD	Netherlands	2010	188.012	Atlantic herring	Dioxin+dl-PCBs	8.97016e-08		1.6865e-08
IRL	Ireland	NLD	Netherlands	2010	111.44	Atlantic herring	Dioxin+dl-PCBs	8.97016e-08		9.99631e-09
IRL	Ireland	NOR	Norway	2010	1707.75	Atlantic herring	Dioxin+dl-PCBs	8.97016e-08		1.53188e-07
IRL	Ireland	OASI	Other Asia, nes	2010	22.54	Atlantic herring	Dioxin+dl-PCBs	8.97016e-08		2.02187e-09
IRL	Ireland	POL	Poland	2010	1237.81	Atlantic herring	Dioxin+dl-PCBs	8.97016e-08		1.11033e-07
IRL	Ireland	POL	Poland	2010	13.34	Atlantic herring	Dioxin+dl-PCBs	8.97016e-08		1.19662e-09
IRL	Ireland	ROU	Romania	2010	935.383	Atlantic herring	Dioxin+dl-PCBs	8.97016e-08		8.39054e-08
IRL	Ireland	RUS	Russian Federation	2010	4353.07	Atlantic herring	Dioxin+dl-PCBs	8.97016e-08		3.90477e-07
IRL	Ireland	SGP	Singapore	2010	46.92	Atlantic herring	Dioxin+dl-PCBs	8.97016e-08		4.2088e-09
IRL	Ireland	SRB	Serbia	2010	79.9503	Atlantic herring	Dioxin+dl-PCBs	8.97016e-08		7.17167e-09
IRL	Ireland	SVK	Slovakia	2010	37.837	Atlantic herring	Dioxin+dl-PCBs	8.97016e-08		3.39404e-09
IRL	Ireland	SVN	Slovenia	2010	41.8181	Atlantic herring	Dioxin+dl-PCBs	8.97016e-08		3.75115e-09
IRL	Ireland	SWE	Sweden	2010	30.5565	Atlantic herring	Dioxin+dl-PCBs	8.97016e-08		2.74097e-09
IRL	Ireland	THA	Thailand	2010	36.6499	Atlantic herring	Dioxin+dl-PCBs	8.97016e-08		3.28756e-09
IRL	Ireland	UKR	Ukraine	2010	324.071	Atlantic herring	Dioxin+dl-PCBs	8.97016e-08		2.90697e-08
IRL	Ireland	USA	United States	2010	18.4	Atlantic herring	Dioxin+dl-PCBs	8.97016e-08		1.65051e-09
ISL	Iceland	AUT	Austria	2010	0.92	Atlantic herring	Dioxin+dl-PCBs	8.97016e-08		8.25255e-11
ISL	Iceland	AZE	Azerbaijan	2010	107.237	Atlantic herring	Dioxin+dl-PCBs	8.97016e-08		9.61929e-09
ISL	Iceland	BEN	Benin	2010	24.3023	Atlantic herring	Dioxin+dl-PCBs	8.97016e-08		2.17995e-09
ISL	Iceland	BGR	Bulgaria	2010	73.3707	Atlantic herring	Dioxin+dl-PCBs	8.97016e-08		6.58147e-09
ISL	Iceland	BLR	Belarus	2010	513.31	Atlantic herring	Dioxin+dl-PCBs	8.97016e-08		4.60448e-08
ISL	Iceland	CAN	Canada	2010	5.51182	Atlantic herring	Dioxin+dl-PCBs	8.97016e-08		4.94419e-10
ISL	Iceland	CHE	Switzerland	2010	0.0069	Atlantic herring	Dioxin+dl-PCBs	8.97016e-08		6.18941e-13
ISL	Iceland	CHN	the Chinese mainland	2010	182.592	Atlantic herring	Dioxin+dl-PCBs	8.97016e-08		1.63788e-08
ISL	Iceland	DEU	Germany	2010	20.6479	Atlantic herring	Dioxin+dl-PCBs	8.97016e-08		1.85215e-09
ISL	Iceland	DNK	Denmark	2010	232.999	Atlantic herring	Dioxin+dl-PCBs	8.97016e-08		2.09004e-08
ISL	Iceland	EGY	Egypt	2010	302.358	Atlantic herring	Dioxin+dl-PCBs	8.97016e-08		2.7122e-08
ISL	Iceland	ESP	Spain	2010	308.442	Atlantic herring	Dioxin+dl-PCBs	8.97016e-08		2.76678e-08
ISL	Iceland	FRA	France	2010	1.242	Atlantic herring	Dioxin+dl-PCBs	8.97016e-08		1.11409e-10
ISL	Iceland	GBR	United Kingdom	2010	9.26095	Atlantic herring	Dioxin+dl-PCBs	8.97016e-08		8.30722e-10
ISL	Iceland	GBR	United Kingdom	2010	0.91126	Atlantic herring	Dioxin+dl-PCBs	8.97016e-08		8.17415e-11
ISL	Iceland	GEO	Georgia	2010	85.2509	Atlantic herring	Dioxin+dl-PCBs	8.97016e-08		7.64714e-09
ISL	Iceland	GHA	Ghana	2010	11.776	Atlantic herring	Dioxin+dl-PCBs	8.97016e-08		1.05633e-09
ISL	Iceland	GRC	Greece	2010	5.2256	Atlantic herring	Dioxin+dl-PCBs	8.97016e-08		4.68745e-10
ISL	Iceland	HKG	Hong Kong, China	2010	0.41906	Atlantic herring	Dioxin+dl-PCBs	8.97016e-08		3.75904e-11
ISL	Iceland	ISR	Israel	2010	6.35423	Atlantic herring	Dioxin+dl-PCBs	8.97016e-08		5.69985e-10
ISL	Iceland	JPN	Japan	2010	17.7557	Atlantic herring	Dioxin+dl-PCBs	8.97016e-08		1.59271e-09
ISL	Iceland	KAZ	Kazakhstan	2010	230.321	Atlantic herring	Dioxin+dl-PCBs	8.97016e-08		2.06602e-08
ISL	Iceland	KGZ	Kyrgyzstan	2010	8.97552	Atlantic herring	Dioxin+dl-PCBs	8.97016e-08		8.05119e-10
ISL	Iceland	KOR	Korea, Republic	2010	142.688	Atlantic herring	Dioxin+dl-PCBs	8.97016e-08		1.27994e-08
ISL	Iceland	LTU	Lithuania	2010	1201.87	Atlantic herring	Dioxin+dl-PCBs	8.97016e-08		1.0781e-07
ISL	Iceland	LVA	Latvia	2010	36.5663	Atlantic herring	Dioxin+dl-PCBs	8.97016e-08		3.28006e-09
ISL	Iceland	MDA	Moldova	2010	138.335	Atlantic herring	Dioxin+dl-PCBs	8.97016e-08		1.24089e-08
ISL	Iceland	MKD	North Macedonia	2010	1.104	Atlantic herring	Dioxin+dl-PCBs	8.97016e-08		9.90306e-11
ISL	Iceland	MYS	Malaysia	2010	853.519	Atlantic herring	Dioxin+dl-PCBs	8.97016e-08		7.6562e-08
ISL	Iceland	NGA	Nigeria	2010	1802.51	Atlantic herring	Dioxin+dl-PCBs	8.97016e-08		1.61688e-07
ISL	Iceland	NLD	Netherlands	2010	215.408	Atlantic herring	Dioxin+dl-PCBs	8.97016e-08		1.93225e-08
ISL	Iceland	NLD	Netherlands	2010	0.00644	Atlantic herring	Dioxin+dl-PCBs	8.97016e-08		5.77678e-13
ISL	Iceland	NZL	New Zealand	2010	196.581	Atlantic herring	Dioxin+dl-PCBs	8.97016e-08		1.76336e-08
ISL	Iceland	OASI	Other Asia, nes	2010	202.751	Atlantic herring	Dioxin+dl-PCBs	8.97016e-08		1.81871e-08
ISL	Iceland	POL	Poland	2010	214.794	Atlantic herring	Dioxin+dl-PCBs	8.97016e-08		1.92674e-08
ISL	Iceland	PRT	Portugal	2010	242.149	Atlantic herring	Dioxin+dl-PCBs	8.97016e-08		2.17212e-08
ISL	Iceland	ROU	Romania	2010	376.539	Atlantic herring	Dioxin+dl-PCBs	8.97016e-08		3.37761e-08
ISL	Iceland	RUS	Russian Federation	2010	16150.3	Atlantic herring	Dioxin+dl-PCBs	8.97016e-08		1.44871e-06
ISL	Iceland	SVK	Slovakia	2010	10.091	Atlantic herring	Dioxin+dl-PCBs	8.97016e-08		9.05181e-10
ISL	Iceland	SVN	Slovenia	2010	97.152	Atlantic herring	Dioxin+dl-PCBs	8.97016e-08		8.71469e-09
ISL	Iceland	SWE	Sweden	2010	0.414	Atlantic herring	Dioxin+dl-PCBs	8.97016e-08		3.71365e-11
ISL	Iceland	THA	Thailand	2010	22.4688	Atlantic herring	Dioxin+dl-PCBs	8.97016e-08		2.01549e-09
ISL	Iceland	TUR	Turkey	2010	76.5736	Atlantic herring	Dioxin+dl-PCBs	8.97016e-08		6.86877e-09
ISL	Iceland	UKR	Ukraine	2010	356.398	Atlantic herring	Dioxin+dl-PCBs	8.97016e-08		3.19695e-08
ISL	Iceland	USA	United States	2010	38.2487	Atlantic herring	Dioxin+dl-PCBs	8.97016e-08		3.43097e-09
ISL	Iceland	VGB	British Virgin Islands	2010	24.4094	Atlantic herring	Dioxin+dl-PCBs	8.97016e-08		2.18957e-09
NOR	Norway	AGO	Angola	2010	111.5	Atlantic herring	Dioxin+dl-PCBs	8.97016e-08		1.00018e-08
NOR	Norway	ARM	Armenia	2010	18.0498	Atlantic herring	Dioxin+dl-PCBs	8.97016e-08		1.6191e-09
NOR	Norway	AUT	Austria	2010	2.86212	Atlantic herring	Dioxin+dl-PCBs	8.97016e-08		2.56737e-10
NOR	Norway	AZE	Azerbaijan	2010	23	Atlantic herring	Dioxin+dl-PCBs	8.97016e-08		2.06314e-09
NOR	Norway	BEL	Belgium	2010	24.84	Atlantic herring	Dioxin+dl-PCBs	8.97016e-08		2.22819e-09
NOR	Norway	BEL	Belgium	2010	2.07	Atlantic herring	Dioxin+dl-PCBs	8.97016e-08		1.85682e-10
NOR	Norway	BGR	Bulgaria	2010	719.024	Atlantic herring	Dioxin+dl-PCBs	8.97016e-08		6.44976e-08
NOR	Norway	BGR	Bulgaria	2010	0.115	Atlantic herring	Dioxin+dl-PCBs	8.97016e-08		1.03157e-11
NOR	Norway	BIH	Bosnia Herzegovina	2010	3.25962	Atlantic herring	Dioxin+dl-PCBs	8.97016e-08		2.92393e-10
NOR	Norway	BLR	Belarus	2010	1388.04	Atlantic herring	Dioxin+dl-PCBs	8.97016e-08		1.2451e-07
NOR	Norway	BRA	Brazil	2010	51.8788	Atlantic herring	Dioxin+dl-PCBs	8.97016e-08		4.65362e-09
NOR	Norway	CAN	Canada	2010	78.7143	Atlantic herring	Dioxin+dl-PCBs	8.97016e-08		7.0608e-09
NOR	Norway	CAN	Canada	2010	69.5734	Atlantic herring	Dioxin+dl-PCBs	8.97016e-08		6.24085e-09
NOR	Norway	CHE	Switzerland	2010	1.564	Atlantic herring	Dioxin+dl-PCBs	8.97016e-08		1.40293e-10
NOR	Norway	CHN	the Chinese mainland	2010	29100.8	Atlantic herring	Dioxin+dl-PCBs	8.97016e-08		2.61039e-06
NOR	Norway	CHN	the Chinese mainland	2010	0.02714	Atlantic herring	Dioxin+dl-PCBs	8.97016e-08		2.4345e-12
NOR	Norway	CIV	Cote d'Ivoire	2010	120.888	Atlantic herring	Dioxin+dl-PCBs	8.97016e-08		1.08438e-08
NOR	Norway	CMR	Cameroon	2010	3624.84	Atlantic herring	Dioxin+dl-PCBs	8.97016e-08		3.25154e-07
NOR	Norway	CYP	Cyprus	2010	179.299	Atlantic herring	Dioxin+dl-PCBs	8.97016e-08		1.60834e-08
NOR	Norway	CZE	Czech Republic	2010	32.5623	Atlantic herring	Dioxin+dl-PCBs	8.97016e-08		2.92089e-09
NOR	Norway	DEU	Germany	2010	3030.39	Atlantic herring	Dioxin+dl-PCBs	8.97016e-08		2.71831e-07
NOR	Norway	DEU	Germany	2010	557.81	Atlantic herring	Dioxin+dl-PCBs	8.97016e-08		5.00365e-08
NOR	Norway	DNK	Denmark	2010	12444.5	Atlantic herring	Dioxin+dl-PCBs	8.97016e-08		1.11629e-06
NOR	Norway	DNK	Denmark	2010	13.156	Atlantic herring	Dioxin+dl-PCBs	8.97016e-08		1.18011e-09
NOR	Norway	EGY	Egypt	2010	1032.38	Atlantic herring	Dioxin+dl-PCBs	8.97016e-08		9.26064e-08
NOR	Norway	ESP	Spain	2010	54.974	Atlantic herring	Dioxin+dl-PCBs	8.97016e-08		4.93126e-09
NOR	Norway	EST	Estonia	2010	104.954	Atlantic herring	Dioxin+dl-PCBs	8.97016e-08		9.41451e-09
NOR	Norway	FRA	France	2010	137.38	Atlantic herring	Dioxin+dl-PCBs	8.97016e-08		1.23232e-08
NOR	Norway	FRA	France	2010	60.4888	Atlantic herring	Dioxin+dl-PCBs	8.97016e-08		5.42594e-09
NOR	Norway	FRO	Faroe Islands	2010	3.174	Atlantic herring	Dioxin+dl-PCBs	8.97016e-08		2.84713e-10
NOR	Norway	GAB	Gabon	2010	398.92	Atlantic herring	Dioxin+dl-PCBs	8.97016e-08		3.57838e-08
NOR	Norway	GBR	United Kingdom	2010	320.636	Atlantic herring	Dioxin+dl-PCBs	8.97016e-08		2.87616e-08
NOR	Norway	GBR	United Kingdom	2010	200.869	Atlantic herring	Dioxin+dl-PCBs	8.97016e-08		1.80183e-08
NOR	Norway	GEO	Georgia	2010	224.848	Atlantic herring	Dioxin+dl-PCBs	8.97016e-08		2.01692e-08
NOR	Norway	GHA	Ghana	2010	483.71	Atlantic herring	Dioxin+dl-PCBs	8.97016e-08		4.33896e-08
NOR	Norway	GRC	Greece	2010	9.2	Atlantic herring	Dioxin+dl-PCBs	8.97016e-08		8.25255e-10
NOR	Norway	HKG	Hong Kong, China	2010	32.3282	Atlantic herring	Dioxin+dl-PCBs	8.97016e-08		2.8999e-09
NOR	Norway	HRV	Croatia	2010	9.2	Atlantic herring	Dioxin+dl-PCBs	8.97016e-08		8.25255e-10
NOR	Norway	HUN	Hungary	2010	1.794	Atlantic herring	Dioxin+dl-PCBs	8.97016e-08		1.60925e-10
NOR	Norway	IDN	Indonesia	2010	0.18952	Atlantic herring	Dioxin+dl-PCBs	8.97016e-08		1.70002e-11
NOR	Norway	IRL	Ireland	2010	1046.48	Atlantic herring	Dioxin+dl-PCBs	8.97016e-08		9.38712e-08
NOR	Norway	ISR	Israel	2010	465.116	Atlantic herring	Dioxin+dl-PCBs	8.97016e-08		4.17216e-08
NOR	Norway	JOR	Jordan	2010	299	Atlantic herring	Dioxin+dl-PCBs	8.97016e-08		2.68208e-08
NOR	Norway	JPN	Japan	2010	35836.3	Atlantic herring	Dioxin+dl-PCBs	8.97016e-08		3.21457e-06
NOR	Norway	KAZ	Kazakhstan	2010	552.266	Atlantic herring	Dioxin+dl-PCBs	8.97016e-08		4.95391e-08
NOR	Norway	KGZ	Kyrgyzstan	2010	29.7192	Atlantic herring	Dioxin+dl-PCBs	8.97016e-08		2.66586e-09
NOR	Norway	KOR	Korea, Republic	2010	5620.03	Atlantic herring	Dioxin+dl-PCBs	8.97016e-08		5.04126e-07
NOR	Norway	KWT	Kuwait	2010	3.68	Atlantic herring	Dioxin+dl-PCBs	8.97016e-08		3.30102e-10
NOR	Norway	LTU	Lithuania	2010	514.582	Atlantic herring	Dioxin+dl-PCBs	8.97016e-08		4.61588e-08
NOR	Norway	LUX	Luxembourg	2010	0.00506	Atlantic herring	Dioxin+dl-PCBs	8.97016e-08		4.5389e-13
NOR	Norway	LVA	Latvia	2010	127.151	Atlantic herring	Dioxin+dl-PCBs	8.97016e-08		1.14056e-08
NOR	Norway	MAR	Morocco	2010	0.364241	Atlantic herring	Dioxin+dl-PCBs	8.97016e-08		3.2673e-11
NOR	Norway	MDA	Moldova	2010	59.6515	Atlantic herring	Dioxin+dl-PCBs	8.97016e-08		5.35083e-09
NOR	Norway	MEX	Mexico	2010	5.7408	Atlantic herring	Dioxin+dl-PCBs	8.97016e-08		5.14959e-10
NOR	Norway	MNE	Montenegro	2010	1.702	Atlantic herring	Dioxin+dl-PCBs	8.97016e-08		1.52672e-10
NOR	Norway	MYS	Malaysia	2010	30.9534	Atlantic herring	Dioxin+dl-PCBs	8.97016e-08		2.77657e-09
NOR	Norway	NGA	Nigeria	2010	11232.2	Atlantic herring	Dioxin+dl-PCBs	8.97016e-08		1.00754e-06
NOR	Norway	NLD	Netherlands	2010	2722.7	Atlantic herring	Dioxin+dl-PCBs	8.97016e-08		2.4423e-07
NOR	Norway	NLD	Netherlands	2010	310.16	Atlantic herring	Dioxin+dl-PCBs	8.97016e-08		2.78219e-08
NOR	Norway	OASI	Other Asia, nes	2010	1189.27	Atlantic herring	Dioxin+dl-PCBs	8.97016e-08		1.06679e-07
NOR	Norway	PHL	Philippines	2010	11.0813	Atlantic herring	Dioxin+dl-PCBs	8.97016e-08		9.94014e-10
NOR	Norway	POL	Poland	2010	3052.75	Atlantic herring	Dioxin+dl-PCBs	8.97016e-08		2.73836e-07
NOR	Norway	PRK	Korea, Democratic People’s Republic	2010	9.2	Atlantic herring	Dioxin+dl-PCBs	8.97016e-08		8.25255e-10
NOR	Norway	PRT	Portugal	2010	95.68	Atlantic herring	Dioxin+dl-PCBs	8.97016e-08		8.58265e-09
NOR	Norway	ROU	Romania	2010	491.331	Atlantic herring	Dioxin+dl-PCBs	8.97016e-08		4.40731e-08
NOR	Norway	ROU	Romania	2010	9.637	Atlantic herring	Dioxin+dl-PCBs	8.97016e-08		8.64454e-10
NOR	Norway	RUS	Russian Federation	2010	7226.92	Atlantic herring	Dioxin+dl-PCBs	8.97016e-08		6.48266e-07
NOR	Norway	SGP	Singapore	2010	394.128	Atlantic herring	Dioxin+dl-PCBs	8.97016e-08		3.53539e-08
NOR	Norway	SRB	Serbia	2010	14.9857	Atlantic herring	Dioxin+dl-PCBs	8.97016e-08		1.34424e-09
NOR	Norway	SWE	Sweden	2010	526.592	Atlantic herring	Dioxin+dl-PCBs	8.97016e-08		4.72361e-08
NOR	Norway	SWE	Sweden	2010	145.871	Atlantic herring	Dioxin+dl-PCBs	8.97016e-08		1.30848e-08
NOR	Norway	THA	Thailand	2010	1177.04	Atlantic herring	Dioxin+dl-PCBs	8.97016e-08		1.05582e-07
[truncated: 120,602 more rows]

## Sheet: Table S4b.
Table S4b. Total annual trade of nutrient and contaminant masses from all 5 fish species combined.
Exporter	Importer	Year	Nutrient/Contamiant	Total mass (kg)
Denmark	Australia	2010	Ca	0.729424
Denmark	Austria	2010	Ca	25.8963
Denmark	Belarus	2010	Ca	0.00190145
Denmark	Belgium	2010	Ca	54.5606
Denmark	Bosnia Herzegovina	2010	Ca	0.00168538
Denmark	Bulgaria	2010	Ca	3.97953
Denmark	Canada	2010	Ca	0.761339
Denmark	Hong Kong, China	2010	Ca	40.7623
Denmark	Macao, China	2010	Ca	0.0917685
Denmark	the Chinese mainland	2010	Ca	328.426
Denmark	Croatia	2010	Ca	13.9507
Denmark	Cyprus	2010	Ca	0.0328105
Denmark	Czech Republic	2010	Ca	0.569438
Denmark	Estonia	2010	Ca	0.540422
Denmark	Faroe Islands	2010	Ca	0.308083
Denmark	Finland	2010	Ca	18.3456
Denmark	France	2010	Ca	287.214
Denmark	Germany	2010	Ca	8531.6
Denmark	Ghana	2010	Ca	7.63157
Denmark	Greece	2010	Ca	93.1352
Denmark	Greenland	2010	Ca	0.116147
Denmark	Hungary	2010	Ca	8.49524
Denmark	Iceland	2010	Ca	0.198009
Denmark	Ireland	2010	Ca	0.502954
Denmark	Italy	2010	Ca	90.4385
Denmark	Japan	2010	Ca	147.802
Denmark	Kazakhstan	2010	Ca	0.0184627
Denmark	Korea, Democratic People’s Republic	2010	Ca	7.32631
Denmark	Korea, Republic	2010	Ca	0.218064
Denmark	Kuwait	2010	Ca	0.00164217
Denmark	Latvia	2010	Ca	1.55782
Denmark	Lithuania	2010	Ca	29.9315
Denmark	Luxembourg	2010	Ca	3.29288
Denmark	Malaysia	2010	Ca	236.975
Denmark	Malta	2010	Ca	0.0442246
Denmark	Moldova	2010	Ca	9.89168
Denmark	Montenegro	2010	Ca	0.00449435
Denmark	Morocco	2010	Ca	0.00579079
Denmark	Netherlands	2010	Ca	356.045
Denmark	Norway	2010	Ca	2186.15
Denmark	Other Asia, nes	2010	Ca	102.044
Denmark	Other Europe, nes	2010	Ca	0.0388934
Denmark	Panama	2010	Ca	0.13629
Denmark	Poland	2010	Ca	553.549
Denmark	Portugal	2010	Ca	56.4638
Denmark	Romania	2010	Ca	34.4164
Denmark	Russian Federation	2010	Ca	2.78544
Denmark	Serbia	2010	Ca	0.691944
Denmark	Singapore	2010	Ca	0.0582557
Denmark	Slovakia	2010	Ca	0.494407
Denmark	Slovenia	2010	Ca	59.4174
Denmark	Spain	2010	Ca	136.257
Denmark	Sweden	2010	Ca	1761.26
Denmark	Switzerland	2010	Ca	9.20912
Denmark	Thailand	2010	Ca	137.853
Denmark	Ukraine	2010	Ca	0.197776
Denmark	United Arab Emirates	2010	Ca	0.00903147
Denmark	United Kingdom	2010	Ca	1707.11
Denmark	United States	2010	Ca	61.1198
Denmark	Vietnam	2010	Ca	24.8966
Faroe Islands	Bulgaria	2010	Ca	74.5177
Faroe Islands	the Chinese mainland	2010	Ca	12.3592
Faroe Islands	Czech Republic	2010	Ca	0.000817739
Faroe Islands	Denmark	2010	Ca	4199.95
Faroe Islands	France	2010	Ca	18.6193
Faroe Islands	Germany	2010	Ca	1245.62
Faroe Islands	Iceland	2010	Ca	0.448648
Faroe Islands	Ireland	2010	Ca	0.297936
Faroe Islands	Kazakhstan	2010	Ca	30.0427
Faroe Islands	Latvia	2010	Ca	2.19789
Faroe Islands	Lithuania	2010	Ca	143.108
Faroe Islands	Luxembourg	2010	Ca	0.032727
Faroe Islands	Moldova	2010	Ca	94.8064
Faroe Islands	Netherlands	2010	Ca	578.379
Faroe Islands	Norway	2010	Ca	4879.99
Faroe Islands	Other Asia, nes	2010	Ca	9.54653
Faroe Islands	Poland	2010	Ca	881.327
Faroe Islands	Romania	2010	Ca	115.87
Faroe Islands	Russian Federation	2010	Ca	646.985
Faroe Islands	Slovenia	2010	Ca	74.069
Faroe Islands	Spain	2010	Ca	7.66047
Faroe Islands	Sweden	2010	Ca	12.5158
Faroe Islands	Switzerland	2010	Ca	0.0017286
Faroe Islands	Ukraine	2010	Ca	44.2338
Faroe Islands	United Kingdom	2010	Ca	458.312
Iceland	Austria	2010	Ca	1.50476
Iceland	Azerbaijan	2010	Ca	71.1638
Iceland	Belarus	2010	Ca	343.306
Iceland	Belgium	2010	Ca	7.83118
Iceland	Benin	2010	Ca	16.1273
Iceland	Brazil	2010	Ca	0.912698
Iceland	British Virgin Islands	2010	Ca	16.1985
Iceland	Bulgaria	2010	Ca	48.8939
Iceland	Canada	2010	Ca	15.4538
Iceland	Hong Kong, China	2010	Ca	6.78413
Iceland	the Chinese mainland	2010	Ca	145.945
Iceland	Czech Republic	2010	Ca	0.000872255
Iceland	Denmark	2010	Ca	156.279
Iceland	Egypt	2010	Ca	200.649
Iceland	Faroe Islands	2010	Ca	4.79909
Iceland	Finland	2010	Ca	0.000259289
Iceland	France	2010	Ca	8.14784
Iceland	Georgia	2010	Ca	56.5738
Iceland	Germany	2010	Ca	16.2327
Iceland	Ghana	2010	Ca	7.81473
Iceland	Greece	2010	Ca	3.46779
Iceland	Greenland	2010	Ca	5.56511
Iceland	Ireland	2010	Ca	0.106791
Iceland	Israel	2010	Ca	4.49305
Iceland	Japan	2010	Ca	118.416
Iceland	Kazakhstan	2010	Ca	152.844
Iceland	Korea, Republic	2010	Ca	94.6902
Iceland	Kyrgyzstan	2010	Ca	5.95629
Iceland	Latvia	2010	Ca	24.266
Iceland	Lithuania	2010	Ca	800.666
Iceland	Luxembourg	2010	Ca	0.106654
Iceland	Malaysia	2010	Ca	566.408
Iceland	Moldova	2010	Ca	91.8014
Iceland	Netherlands	2010	Ca	148.995
Iceland	New Zealand	2010	Ca	130.454
Iceland	Nigeria	2010	Ca	1196.17
Iceland	North Macedonia	2010	Ca	0.732631
Iceland	Norway	2010	Ca	0.752646
Iceland	Other Asia, nes	2010	Ca	162.248
Iceland	Poland	2010	Ca	145.364
Iceland	Portugal	2010	Ca	160.694
Iceland	Romania	2010	Ca	249.877
Iceland	Russian Federation	2010	Ca	10717.6
Iceland	Slovakia	2010	Ca	5.24165
Iceland	Slovenia	2010	Ca	64.4802
Iceland	Spain	2010	Ca	223.257
Iceland	Sweden	2010	Ca	0.51954
Iceland	Switzerland	2010	Ca	0.25558
Iceland	Thailand	2010	Ca	15.805
Iceland	Turkey	2010	Ca	50.8154
Iceland	Ukraine	2010	Ca	237.207
Iceland	United Kingdom	2010	Ca	557.272
Iceland	United States	2010	Ca	28.5627
Iceland	Vietnam	2010	Ca	0.79188
Ireland	Areas, nes	2010	Ca	154.45
Ireland	Austria	2010	Ca	40.5981
Ireland	Belarus	2010	Ca	14.8891
Ireland	Belgium	2010	Ca	9.04888
Ireland	Bulgaria	2010	Ca	51.6184
Ireland	Cameroon	2010	Ca	631.796
Ireland	Canada	2010	Ca	5.45159e-05
Ireland	Hong Kong, China	2010	Ca	40.0657
Ireland	the Chinese mainland	2010	Ca	202.949
Ireland	Cote d'Ivoire	2010	Ca	68.6841
Ireland	Czech Republic	2010	Ca	248.506
Ireland	Denmark	2010	Ca	676.604
Ireland	Egypt	2010	Ca	294.108
Ireland	Estonia	2010	Ca	1.22105
Ireland	Finland	2010	Ca	11.5756
Ireland	France	2010	Ca	730.124
Ireland	Gabon	2010	Ca	19.7902
Ireland	Georgia	2010	Ca	0.0912736
Ireland	Germany	2010	Ca	725.525
Ireland	Ghana	2010	Ca	149.336
Ireland	Greece	2010	Ca	120.007
Ireland	Ireland	2010	Ca	26.4342
Ireland	Italy	2010	Ca	0.667838
Ireland	Jamaica	2010	Ca	18.4466
Ireland	Japan	2010	Ca	132.454
Ireland	Jordan	2010	Ca	47.0105
Ireland	Korea, Republic	2010	Ca	55.0064
Ireland	Latvia	2010	Ca	18.3158
Ireland	Lithuania	2010	Ca	12.2105
Ireland	Luxembourg	2010	Ca	6.10526
Ireland	Malaysia	2010	Ca	1.06842
Ireland	Malta	2010	Ca	0.0423854
Ireland	Moldova	2010	Ca	11.661
Ireland	Netherlands	2010	Ca	188.137
Ireland	Nigeria	2010	Ca	513.187
Ireland	North Macedonia	2010	Ca	1.98421
Ireland	Norway	2010	Ca	1329.73
Ireland	Other Asia, nes	2010	Ca	14.9579
Ireland	Poland	2010	Ca	857.963
Ireland	Portugal	2010	Ca	0.0680461
Ireland	Romania	2010	Ca	620.734
Ireland	Russian Federation	2010	Ca	2888.76
Ireland	Serbia	2010	Ca	53.0562
Ireland	Singapore	2010	Ca	31.1368
Ireland	Slovakia	2010	Ca	25.1092
Ireland	Slovenia	2010	Ca	27.7511
Ireland	Spain	2010	Ca	79.6753
Ireland	Sweden	2010	Ca	20.6817
Ireland	Thailand	2010	Ca	25.5067
Ireland	Ukraine	2010	Ca	215.058
Ireland	United Kingdom	2010	Ca	445.067
Ireland	United States	2010	Ca	12.2105
Norway	Angola	2010	Ca	73.9933
Norway	Armenia	2010	Ca	11.9781
Norway	Australia	2010	Ca	0.924971
Norway	Austria	2010	Ca	2.55026
Norway	Azerbaijan	2010	Ca	15.2631
Norway	Barbados	2010	Ca	0.00937514
Norway	Belarus	2010	Ca	923.323
Norway	Belgium	2010	Ca	39.1611
Norway	Bosnia Herzegovina	2010	Ca	2.16361
Norway	Brazil	2010	Ca	35.9572
Norway	British Virgin Islands	2010	Ca	90.6631
Norway	Bulgaria	2010	Ca	477.326
Norway	Cameroon	2010	Ca	2405.5
Norway	Canada	2010	Ca	138.882
Norway	Hong Kong, China	2010	Ca	46.1853
Norway	Macao, China	2010	Ca	0.0152645
Norway	the Chinese mainland	2010	Ca	21234.4
Norway	Cote d'Ivoire	2010	Ca	80.2231
Norway	Croatia	2010	Ca	6.23716
Norway	Cyprus	2010	Ca	118.985
Norway	Czech Republic	2010	Ca	21.6488
Norway	Denmark	2010	Ca	7201.87
Norway	Egypt	2010	Ca	685.105
Norway	Estonia	2010	Ca	70.4688
Norway	Faroe Islands	2010	Ca	2.10631
Norway	Finland	2010	Ca	0.457953
Norway	France	2010	Ca	342.296
Norway	Gabon	2010	Ca	271.972
Norway	Georgia	2010	Ca	149.212
Norway	Germany	2010	Ca	2066.93
Norway	Ghana	2010	Ca	320.997
Norway	Greece	2010	Ca	6.34295
Norway	Guatemala	2010	Ca	0.247189
Norway	Hungary	2010	Ca	1.19143
Norway	Iceland	2010	Ca	3.9158
Norway	India	2010	Ca	0.0101472
Norway	Indonesia	2010	Ca	0.125768
Norway	Ireland	2010	Ca	543.838
Norway	Israel	2010	Ca	313.848
Norway	Italy	2010	Ca	25.0138
Norway	Japan	2010	Ca	23791.5
Norway	Jordan	2010	Ca	198.499
Norway	Kazakhstan	2010	Ca	367.319
Norway	Kenya	2010	Ca	0.00952212
Norway	Korea, Democratic People’s Republic	2010	Ca	6.10526
Norway	Korea, Republic	2010	Ca	3735.38
Norway	Kuwait	2010	Ca	2.57456
Norway	Kyrgyzstan	2010	Ca	19.7221
Norway	Latvia	2010	Ca	97.9133
Norway	Lebanon	2010	Ca	0.00207431
Norway	Lithuania	2010	Ca	431.288
Norway	Luxembourg	2010	Ca	0.74596
Norway	Malaysia	2010	Ca	21.2036
Norway	Malta	2010	Ca	0.00223538
Norway	Mexico	2010	Ca	3.87347
Norway	Moldova	2010	Ca	39.5856
Norway	Montenegro	2010	Ca	1.13786
Norway	Morocco	2010	Ca	0.207027
Norway	Netherlands	2010	Ca	2199.86
Norway	Nigeria	2010	Ca	7453.84
Norway	Other Asia, nes	2010	Ca	790.812
Norway	Philippines	2010	Ca	7.3603
Norway	Poland	2010	Ca	2423.95
Norway	Portugal	2010	Ca	123.069
Norway	Romania	2010	Ca	332.916
Norway	Russian Federation	2010	Ca	4855.05
Norway	Serbia	2010	Ca	10.0759
Norway	Singapore	2010	Ca	262.309
Norway	Slovakia	2010	Ca	0.0194323
Norway	Slovenia	2010	Ca	0.471702
Norway	South Africa	2010	Ca	20.7364
Norway	Spain	2010	Ca	95.0053
Norway	Sweden	2010	Ca	898.383
Norway	Switzerland	2010	Ca	1.9162
Norway	Thailand	2010	Ca	784.102
Norway	Turkey	2010	Ca	8502.19
Norway	Turkmenistan	2010	Ca	22.8947
Norway	Ukraine	2010	Ca	2610.31
Norway	United Arab Emirates	2010	Ca	1.77069
Norway	United Kingdom	2010	Ca	1786.7
Norway	United States	2010	Ca	1441.29
Norway	Uzbekistan	2010	Ca	14.8968
Norway	Vietnam	2010	Ca	198.121
Russian Federation	Azerbaijan	2010	Ca	472.805
Russian Federation	Belarus	2010	Ca	118.031
Russian Federation	Canada	2010	Ca	61.3904
Russian Federation	Macao, China	2010	Ca	0.129294
Russian Federation	the Chinese mainland	2010	Ca	2305.41
Russian Federation	Denmark	2010	Ca	74.9841
Russian Federation	France	2010	Ca	2.67932
Russian Federation	Georgia	2010	Ca	0.432149
Russian Federation	Germany	2010	Ca	28.8958
Russian Federation	Iceland	2010	Ca	10.3054
Russian Federation	Japan	2010	Ca	175.156
Russian Federation	Kazakhstan	2010	Ca	9.14426
Russian Federation	Korea, Republic	2010	Ca	701.807
Russian Federation	Kyrgyzstan	2010	Ca	25.7264
Russian Federation	Lithuania	2010	Ca	85.8402
Russian Federation	Luxembourg	2010	Ca	0.0420049
Russian Federation	Netherlands	2010	Ca	595.545
Russian Federation	Nigeria	2010	Ca	2003.77
Russian Federation	Norway	2010	Ca	431.45
Russian Federation	Other Asia, nes	2010	Ca	12.2122
Russian Federation	Poland	2010	Ca	281.519
Russian Federation	Portugal	2010	Ca	221.657
Russian Federation	Spain	2010	Ca	27.6046
Russian Federation	Sweden	2010	Ca	6.46037
Russian Federation	Thailand	2010	Ca	74.6454
Russian Federation	Ukraine	2010	Ca	25.7687
Russian Federation	United Kingdom	2010	Ca	120.843
Russian Federation	United States	2010	Ca	19.153
Russian Federation	Uzbekistan	2010	Ca	0.877936
Russian Federation	Vietnam	2010	Ca	0.536464
United Kingdom	Angola	2010	Ca	57.9706
United Kingdom	Australia	2010	Ca	0.0310585
United Kingdom	Austria	2010	Ca	20.6307
United Kingdom	Bahrain	2010	Ca	0.0315507
United Kingdom	Barbados	2010	Ca	0.00440214
United Kingdom	Belarus	2010	Ca	1153.44
United Kingdom	Belgium	2010	Ca	11.461
United Kingdom	Bulgaria	2010	Ca	302.701
United Kingdom	Canada	2010	Ca	20.0914
United Kingdom	Hong Kong, China	2010	Ca	0.0107989
United Kingdom	the Chinese mainland	2010	Ca	540.655
United Kingdom	Cyprus	2010	Ca	101.313
United Kingdom	Czech Republic	2010	Ca	126.353
United Kingdom	Denmark	2010	Ca	1278.17
United Kingdom	Dominica	2010	Ca	0.215821
United Kingdom	Egypt	2010	Ca	332.624
United Kingdom	Estonia	2010	Ca	13.4926
United Kingdom	Finland	2010	Ca	1.83158
United Kingdom	France	2010	Ca	2167.66
United Kingdom	Germany	2010	Ca	932.336
United Kingdom	Ghana	2010	Ca	91.5789
United Kingdom	Gibraltar	2010	Ca	0.139541
United Kingdom	Greece	2010	Ca	70.9408
United Kingdom	Hungary	2010	Ca	4.32149e-05
United Kingdom	Iceland	2010	Ca	2.28515
United Kingdom	Ireland	2010	Ca	280.608
United Kingdom	Israel	2010	Ca	160.677
United Kingdom	Italy	2010	Ca	18.9203
United Kingdom	Japan	2010	Ca	24.7843
United Kingdom	Jordan	2010	Ca	7.93806
United Kingdom	Kazakhstan	2010	Ca	369.642
United Kingdom	Kenya	2010	Ca	0.0124459
United Kingdom	Korea, Republic	2010	Ca	202.746
United Kingdom	Kuwait	2010	Ca	0.0143255
United Kingdom	Kyrgyzstan	2010	Ca	6.86231
United Kingdom	Latvia	2010	Ca	171.49
United Kingdom	Lebanon	2010	Ca	0.000216074
United Kingdom	Lithuania	2010	Ca	434.133
United Kingdom	Luxembourg	2010	Ca	6.74937
United Kingdom	Malaysia	2010	Ca	7.50947
United Kingdom	Malta	2010	Ca	0.018696
United Kingdom	Mauritius	2010	Ca	0.00167259
United Kingdom	Mexico	2010	Ca	0.97501
United Kingdom	Moldova	2010	Ca	506.333
United Kingdom	Netherlands	2010	Ca	4733.64
United Kingdom	Netherlands Antilles	2010	Ca	0.0238962
United Kingdom	Nigeria	2010	Ca	1857.37
United Kingdom	North Macedonia	2010	Ca	22.8947
United Kingdom	Norway	2010	Ca	5925.59
United Kingdom	Other Asia, nes	2010	Ca	199.063
United Kingdom	Poland	2010	Ca	1986.38
United Kingdom	Portugal	2010	Ca	1195.84
United Kingdom	Qatar	2010	Ca	0.00321644
United Kingdom	Romania	2010	Ca	481.337
United Kingdom	Russian Federation	2010	Ca	10679.8
United Kingdom	Saudi Arabia	2010	Ca	0.251127
United Kingdom	Serbia	2010	Ca	76.352
United Kingdom	Singapore	2010	Ca	23.7817
United Kingdom	Slovakia	2010	Ca	19.5672
United Kingdom	Slovenia	2010	Ca	31.2883
United Kingdom	South Africa	2010	Ca	7.50947
United Kingdom	Spain	2010	Ca	168.871
United Kingdom	Sweden	2010	Ca	253.281
United Kingdom	Switzerland	2010	Ca	0.0337628
United Kingdom	Thailand	2010	Ca	37.5276
United Kingdom	Ukraine	2010	Ca	1285.1
United Kingdom	United Arab Emirates	2010	Ca	974.453
United Kingdom	United States	2010	Ca	16.1376
Denmark	Australia	2010	Dioxin+dl-PCBs	2.01886e-11
Denmark	Austria	2010	Dioxin+dl-PCBs	8.51268e-09
Denmark	Belarus	2010	Dioxin+dl-PCBs	5.26273e-14
Denmark	Belgium	2010	Dioxin+dl-PCBs	3.19268e-08
Denmark	Bosnia Herzegovina	2010	Dioxin+dl-PCBs	4.66469e-14
Denmark	Bulgaria	2010	Dioxin+dl-PCBs	1.51985e-09
Denmark	Canada	2010	Dioxin+dl-PCBs	1.81782e-10
Denmark	Hong Kong, China	2010	Dioxin+dl-PCBs	2.5885e-07
Denmark	Macao, China	2010	Dioxin+dl-PCBs	5.8275e-10
Denmark	the Chinese mainland	2010	Dioxin+dl-PCBs	1.02054e-06
Denmark	Croatia	2010	Dioxin+dl-PCBs	2.42357e-09
Denmark	Cyprus	2010	Dioxin+dl-PCBs	5.51492e-12
Denmark	Czech Republic	2010	Dioxin+dl-PCBs	6.29435e-10
Denmark	Estonia	2010	Dioxin+dl-PCBs	1.85054e-10
Denmark	Faroe Islands	2010	Dioxin+dl-PCBs	1.44882e-10
Denmark	Finland	2010	Dioxin+dl-PCBs	5.41037e-09
Denmark	France	2010	Dioxin+dl-PCBs	3.20465e-08
Denmark	Germany	2010	Dioxin+dl-PCBs	1.73503e-06
Denmark	Ghana	2010	Dioxin+dl-PCBs	2.18345e-09
Denmark	Greece	2010	Dioxin+dl-PCBs	2.70795e-08
Denmark	Greenland	2010	Dioxin+dl-PCBs	2.96379e-10
Denmark	Hungary	2010	Dioxin+dl-PCBs	1.92383e-09
Denmark	Iceland	2010	Dioxin+dl-PCBs	1.15056e-10
Denmark	Ireland	2010	Dioxin+dl-PCBs	1.43601e-10
Denmark	Italy	2010	Dioxin+dl-PCBs	2.69791e-08
Denmark	Japan	2010	Dioxin+dl-PCBs	2.89755e-07
Denmark	Kazakhstan	2010	Dioxin+dl-PCBs	1.17242e-10
Denmark	Korea, Democratic People’s Republic	2010	Dioxin+dl-PCBs	2.09611e-09
Denmark	Korea, Republic	2010	Dioxin+dl-PCBs	1.38475e-09
Denmark	Kuwait	2010	Dioxin+dl-PCBs	4.54509e-14
Denmark	Latvia	2010	Dioxin+dl-PCBs	4.52581e-10
Denmark	Lithuania	2010	Dioxin+dl-PCBs	6.50092e-09
Denmark	Luxembourg	2010	Dioxin+dl-PCBs	1.45198e-10
Denmark	Malaysia	2010	Dioxin+dl-PCBs	6.86926e-08
Denmark	Malta	2010	Dioxin+dl-PCBs	1.12959e-10
Denmark	Moldova	2010	Dioxin+dl-PCBs	2.83009e-09
Denmark	Montenegro	2010	Dioxin+dl-PCBs	1.24392e-13
Denmark	Morocco	2010	Dioxin+dl-PCBs	1.60274e-13
Denmark	Netherlands	2010	Dioxin+dl-PCBs	7.34342e-08
Denmark	Norway	2010	Dioxin+dl-PCBs	6.62115e-07
Denmark	Other Asia, nes	2010	Dioxin+dl-PCBs	4.76542e-07
Denmark	Other Europe, nes	2010	Dioxin+dl-PCBs	1.07647e-12
Denmark	Panama	2010	Dioxin+dl-PCBs	8.65471e-10
Denmark	Poland	2010	Dioxin+dl-PCBs	2.59602e-07
Denmark	Portugal	2010	Dioxin+dl-PCBs	9.59731e-09
Denmark	Romania	2010	Dioxin+dl-PCBs	9.92879e-09
Denmark	Russian Federation	2010	Dioxin+dl-PCBs	1.76881e-08
Denmark	Serbia	2010	Dioxin+dl-PCBs	2.17653e-10
Denmark	Singapore	2010	Dioxin+dl-PCBs	3.11965e-10
Denmark	Slovakia	2010	Dioxin+dl-PCBs	2.67571e-10
Denmark	Slovenia	2010	Dioxin+dl-PCBs	1.69869e-08
Denmark	Spain	2010	Dioxin+dl-PCBs	4.28581e-08
Denmark	Sweden	2010	Dioxin+dl-PCBs	3.06536e-07
Denmark	Switzerland	2010	Dioxin+dl-PCBs	2.87895e-09
Denmark	Thailand	2010	Dioxin+dl-PCBs	5.79677e-08
Denmark	Ukraine	2010	Dioxin+dl-PCBs	2.46079e-10
Denmark	United Arab Emirates	2010	Dioxin+dl-PCBs	5.73519e-11
Denmark	United Kingdom	2010	Dioxin+dl-PCBs	6.63227e-07
Denmark	United States	2010	Dioxin+dl-PCBs	2.84526e-08
Denmark	Vietnam	2010	Dioxin+dl-PCBs	9.91135e-08
Faroe Islands	Bulgaria	2010	Dioxin+dl-PCBs	2.13201e-08
Faroe Islands	the Chinese mainland	2010	Dioxin+dl-PCBs	1.62047e-08
Faroe Islands	Czech Republic	2010	Dioxin+dl-PCBs	5.19282e-12
Faroe Islands	Denmark	2010	Dioxin+dl-PCBs	8.05507e-07
Faroe Islands	France	2010	Dioxin+dl-PCBs	1.93136e-08
Faroe Islands	Germany	2010	Dioxin+dl-PCBs	3.01011e-07
Faroe Islands	Iceland	2010	Dioxin+dl-PCBs	2.84901e-09
Faroe Islands	Ireland	2010	Dioxin+dl-PCBs	8.60108e-12
Faroe Islands	Kazakhstan	2010	Dioxin+dl-PCBs	8.59546e-09
Faroe Islands	Latvia	2010	Dioxin+dl-PCBs	6.28834e-10
Faroe Islands	Lithuania	2010	Dioxin+dl-PCBs	4.09443e-08
Faroe Islands	Luxembourg	2010	Dioxin+dl-PCBs	2.62919e-12
Faroe Islands	Moldova	2010	Dioxin+dl-PCBs	2.71248e-08
Faroe Islands	Netherlands	2010	Dioxin+dl-PCBs	1.66324e-07
Faroe Islands	Norway	2010	Dioxin+dl-PCBs	8.70131e-07
Faroe Islands	Other Asia, nes	2010	Dioxin+dl-PCBs	1.24927e-08
Faroe Islands	Poland	2010	Dioxin+dl-PCBs	2.54932e-07
Faroe Islands	Romania	2010	Dioxin+dl-PCBs	3.31513e-08
Faroe Islands	Russian Federation	2010	Dioxin+dl-PCBs	1.85108e-07
Faroe Islands	Slovenia	2010	Dioxin+dl-PCBs	2.11917e-08
Faroe Islands	Spain	2010	Dioxin+dl-PCBs	2.70485e-09
Faroe Islands	Sweden	2010	Dioxin+dl-PCBs	3.58086e-09
Faroe Islands	Switzerland	2010	Dioxin+dl-PCBs	4.7843e-14
Faroe Islands	Ukraine	2010	Dioxin+dl-PCBs	1.26556e-08
Faroe Islands	United Kingdom	2010	Dioxin+dl-PCBs	1.67065e-07
Iceland	Austria	2010	Dioxin+dl-PCBs	5.84482e-09
Iceland	Azerbaijan	2010	Dioxin+dl-PCBs	2.03605e-08
Iceland	Belarus	2010	Dioxin+dl-PCBs	1.05318e-07
Iceland	Belgium	2010	Dioxin+dl-PCBs	1.1806e-09
Iceland	Benin	2010	Dioxin+dl-PCBs	4.61416e-09
Iceland	Brazil	2010	Dioxin+dl-PCBs	2.52611e-11
Iceland	British Virgin Islands	2010	Dioxin+dl-PCBs	4.63451e-09
Iceland	Bulgaria	2010	Dioxin+dl-PCBs	1.39406e-08
Iceland	Canada	2010	Dioxin+dl-PCBs	1.58459e-09
Iceland	Hong Kong, China	2010	Dioxin+dl-PCBs	4.13943e-08
Iceland	the Chinese mainland	2010	Dioxin+dl-PCBs	1.7411e-07
Iceland	Czech Republic	2010	Dioxin+dl-PCBs	5.53901e-12
Iceland	Denmark	2010	Dioxin+dl-PCBs	4.8022e-08
Iceland	Egypt	2010	Dioxin+dl-PCBs	5.74073e-08
Iceland	Faroe Islands	2010	Dioxin+dl-PCBs	1.97564e-10
Iceland	Finland	2010	Dioxin+dl-PCBs	7.17645e-15
Iceland	France	2010	Dioxin+dl-PCBs	6.22436e-09
Iceland	Georgia	2010	Dioxin+dl-PCBs	1.61862e-08
Iceland	Germany	2010	Dioxin+dl-PCBs	1.79129e-08
Iceland	Ghana	2010	Dioxin+dl-PCBs	2.23585e-09
Iceland	Greece	2010	Dioxin+dl-PCBs	9.9216e-10
Iceland	Greenland	2010	Dioxin+dl-PCBs	1.5426e-10
Iceland	Ireland	2010	Dioxin+dl-PCBs	5.11594e-10
Iceland	Israel	2010	Dioxin+dl-PCBs	2.96094e-09
Iceland	Japan	2010	Dioxin+dl-PCBs	6.80517e-07
Iceland	Kazakhstan	2010	Dioxin+dl-PCBs	4.373e-08
Iceland	Korea, Republic	2010	Dioxin+dl-PCBs	2.70916e-08
Iceland	Kyrgyzstan	2010	Dioxin+dl-PCBs	1.70414e-09
Iceland	Latvia	2010	Dioxin+dl-PCBs	6.94268e-09
Iceland	Lithuania	2010	Dioxin+dl-PCBs	2.39059e-07
Iceland	Luxembourg	2010	Dioxin+dl-PCBs	6.55936e-11
Iceland	Malaysia	2010	Dioxin+dl-PCBs	1.62054e-07
Iceland	Moldova	2010	Dioxin+dl-PCBs	2.62651e-08
Iceland	Netherlands	2010	Dioxin+dl-PCBs	5.64196e-08
Iceland	New Zealand	2010	Dioxin+dl-PCBs	3.73239e-08
Iceland	Nigeria	2010	Dioxin+dl-PCBs	3.42234e-07
Iceland	North Macedonia	2010	Dioxin+dl-PCBs	2.09611e-10
Iceland	Norway	2010	Dioxin+dl-PCBs	3.85892e-10
Iceland	Other Asia, nes	2010	Dioxin+dl-PCBs	2.1439e-07
Iceland	Poland	2010	Dioxin+dl-PCBs	4.88972e-08
Iceland	Portugal	2010	Dioxin+dl-PCBs	4.59757e-08
Iceland	Romania	2010	Dioxin+dl-PCBs	7.14917e-08
Iceland	Russian Federation	2010	Dioxin+dl-PCBs	3.06639e-06
Iceland	Slovakia	2010	Dioxin+dl-PCBs	9.05181e-10
Iceland	Slovenia	2010	Dioxin+dl-PCBs	1.8446e-08
Iceland	Spain	2010	Dioxin+dl-PCBs	6.31915e-08
Iceland	Sweden	2010	Dioxin+dl-PCBs	2.19478e-10
Iceland	Switzerland	2010	Dioxin+dl-PCBs	2.25296e-11
Iceland	Thailand	2010	Dioxin+dl-PCBs	9.9453e-09
Iceland	Turkey	2010	Dioxin+dl-PCBs	1.45387e-08
Iceland	Ukraine	2010	Dioxin+dl-PCBs	6.769e-08
Iceland	United Kingdom	2010	Dioxin+dl-PCBs	8.36995e-08
Iceland	United States	2010	Dioxin+dl-PCBs	1.25644e-08
Iceland	Vietnam	2010	Dioxin+dl-PCBs	5.02862e-09
Ireland	Areas, nes	2010	Dioxin+dl-PCBs	5.7397e-08
Ireland	Austria	2010	Dioxin+dl-PCBs	1.16154e-08
Ireland	Belarus	2010	Dioxin+dl-PCBs	4.25988e-09
Ireland	Belgium	2010	Dioxin+dl-PCBs	2.3346e-09
Ireland	Bulgaria	2010	Dioxin+dl-PCBs	1.47684e-08
Ireland	Cameroon	2010	Dioxin+dl-PCBs	1.80762e-07
Ireland	Canada	2010	Dioxin+dl-PCBs	3.46188e-13
Ireland	Hong Kong, China	2010	Dioxin+dl-PCBs	1.14631e-08
Ireland	the Chinese mainland	2010	Dioxin+dl-PCBs	5.80653e-08
Ireland	Cote d'Ivoire	2010	Dioxin+dl-PCBs	1.96511e-08
Ireland	Czech Republic	2010	Dioxin+dl-PCBs	7.38073e-08
Ireland	Denmark	2010	Dioxin+dl-PCBs	1.93808e-07
Ireland	Egypt	2010	Dioxin+dl-PCBs	8.41467e-08
Ireland	Estonia	2010	Dioxin+dl-PCBs	3.49352e-10
Ireland	Finland	2010	Dioxin+dl-PCBs	3.31186e-09
Ireland	France	2010	Dioxin+dl-PCBs	2.55529e-07
Ireland	Gabon	2010	Dioxin+dl-PCBs	5.66213e-09
Ireland	Georgia	2010	Dioxin+dl-PCBs	2.61141e-11
Ireland	Germany	2010	Dioxin+dl-PCBs	2.07169e-07
Ireland	Ghana	2010	Dioxin+dl-PCBs	4.27263e-08
Ireland	Greece	2010	Dioxin+dl-PCBs	3.58741e-08
Ireland	Ireland	2010	Dioxin+dl-PCBs	7.5161e-09
Ireland	Italy	2010	Dioxin+dl-PCBs	2.08312e-11
Ireland	Jamaica	2010	Dioxin+dl-PCBs	6.57852e-09
Ireland	Japan	2010	Dioxin+dl-PCBs	3.78961e-08
Ireland	Jordan	2010	Dioxin+dl-PCBs	1.34501e-08
Ireland	Korea, Republic	2010	Dioxin+dl-PCBs	1.57378e-08
Ireland	Latvia	2010	Dioxin+dl-PCBs	5.24028e-09
Ireland	Lithuania	2010	Dioxin+dl-PCBs	3.49352e-09
Ireland	Luxembourg	2010	Dioxin+dl-PCBs	1.74676e-09
Ireland	Malaysia	2010	Dioxin+dl-PCBs	3.05683e-10
Ireland	Malta	2010	Dioxin+dl-PCBs	1.30227e-12
Ireland	Moldova	2010	Dioxin+dl-PCBs	3.33631e-09
Ireland	Netherlands	2010	Dioxin+dl-PCBs	4.94462e-08
Ireland	Nigeria	2010	Dioxin+dl-PCBs	1.52924e-07
Ireland	North Macedonia	2010	Dioxin+dl-PCBs	5.67697e-10
Ireland	Norway	2010	Dioxin+dl-PCBs	4.60717e-07
Ireland	Other Asia, nes	2010	Dioxin+dl-PCBs	4.27957e-09
Ireland	Poland	2010	Dioxin+dl-PCBs	2.56782e-07
Ireland	Portugal	2010	Dioxin+dl-PCBs	4.72733e-11
Ireland	Romania	2010	Dioxin+dl-PCBs	1.77597e-07
Ireland	Russian Federation	2010	Dioxin+dl-PCBs	8.26497e-07
Ireland	Serbia	2010	Dioxin+dl-PCBs	1.51798e-08
Ireland	Singapore	2010	Dioxin+dl-PCBs	8.90848e-09
Ireland	Slovakia	2010	Dioxin+dl-PCBs	7.18393e-09
Ireland	Slovenia	2010	Dioxin+dl-PCBs	7.93981e-09
Ireland	Spain	2010	Dioxin+dl-PCBs	2.20808e-08
Ireland	Sweden	2010	Dioxin+dl-PCBs	6.08225e-09
Ireland	Thailand	2010	Dioxin+dl-PCBs	6.99136e-09
Ireland	Ukraine	2010	Dioxin+dl-PCBs	6.15299e-08
Ireland	United Kingdom	2010	Dioxin+dl-PCBs	1.78774e-07
Ireland	United States	2010	Dioxin+dl-PCBs	3.49352e-09
Norway	Angola	2010	Dioxin+dl-PCBs	2.117e-08
Norway	Armenia	2010	Dioxin+dl-PCBs	3.42704e-09
Norway	Australia	2010	Dioxin+dl-PCBs	2.56008e-11
Norway	Austria	2010	Dioxin+dl-PCBs	8.17449e-10
Norway	Azerbaijan	2010	Dioxin+dl-PCBs	4.3669e-09
Norway	Barbados	2010	Dioxin+dl-PCBs	2.59479e-13
Norway	Belarus	2010	Dioxin+dl-PCBs	2.67941e-07
Norway	Belgium	2010	Dioxin+dl-PCBs	1.70151e-08
Norway	Bosnia Herzegovina	2010	Dioxin+dl-PCBs	6.18903e-10
Norway	Brazil	2010	Dioxin+dl-PCBs	9.89233e-09
Norway	British Virgin Islands	2010	Dioxin+dl-PCBs	2.59394e-08
Norway	Bulgaria	2010	Dioxin+dl-PCBs	1.36604e-07
Norway	Cameroon	2010	Dioxin+dl-PCBs	6.88231e-07
Norway	Canada	2010	Dioxin+dl-PCBs	2.24627e-08
Norway	Hong Kong, China	2010	Dioxin+dl-PCBs	4.74298e-08
Norway	Macao, China	2010	Dioxin+dl-PCBs	9.69327e-11
Norway	the Chinese mainland	2010	Dioxin+dl-PCBs	5.82754e-06
Norway	Cote d'Ivoire	2010	Dioxin+dl-PCBs	2.29524e-08
Norway	Croatia	2010	Dioxin+dl-PCBs	1.79041e-09
Norway	Cyprus	2010	Dioxin+dl-PCBs	3.40426e-08
Norway	Czech Republic	2010	Dioxin+dl-PCBs	6.26354e-09
Norway	Denmark	2010	Dioxin+dl-PCBs	1.37949e-06
Norway	Egypt	2010	Dioxin+dl-PCBs	1.96014e-07
Norway	Estonia	2010	Dioxin+dl-PCBs	2.23357e-08
Norway	Faroe Islands	2010	Dioxin+dl-PCBs	6.02633e-10
Norway	Finland	2010	Dioxin+dl-PCBs	8.74534e-10
Norway	France	2010	Dioxin+dl-PCBs	8.89335e-08
Norway	Gabon	2010	Dioxin+dl-PCBs	8.07726e-08
Norway	Georgia	2010	Dioxin+dl-PCBs	4.26908e-08
Norway	Germany	2010	Dioxin+dl-PCBs	5.17971e-07
Norway	Ghana	2010	Dioxin+dl-PCBs	9.18398e-08
Norway	Greece	2010	Dioxin+dl-PCBs	1.9119e-09
Norway	Guatemala	2010	Dioxin+dl-PCBs	6.84155e-12
Norway	Hungary	2010	Dioxin+dl-PCBs	3.46388e-10
Norway	Iceland	2010	Dioxin+dl-PCBs	1.13738e-10
Norway	India	2010	Dioxin+dl-PCBs	7.04953e-12
Norway	Indonesia	2010	Dioxin+dl-PCBs	3.59833e-11
Norway	Ireland	2010	Dioxin+dl-PCBs	9.53235e-08
Norway	Israel	2010	Dioxin+dl-PCBs	1.12959e-07
Norway	Italy	2010	Dioxin+dl-PCBs	1.63405e-08
Norway	Japan	2010	Dioxin+dl-PCBs	6.86708e-06
Norway	Jordan	2010	Dioxin+dl-PCBs	5.67847e-08
Norway	Kazakhstan	2010	Dioxin+dl-PCBs	1.05509e-07
Norway	Kenya	2010	Dioxin+dl-PCBs	6.04675e-11
Norway	Korea, Democratic People’s Republic	2010	Dioxin+dl-PCBs	1.74676e-09
Norway	Korea, Republic	2010	Dioxin+dl-PCBs	1.0698e-06
Norway	Kuwait	2010	Dioxin+dl-PCBs	7.10465e-10
Norway	Kyrgyzstan	2010	Dioxin+dl-PCBs	5.64265e-09
Norway	Latvia	2010	Dioxin+dl-PCBs	2.77484e-08
Norway	Lebanon	2010	Dioxin+dl-PCBs	5.74116e-14
Norway	Lithuania	2010	Dioxin+dl-PCBs	1.02719e-07
Norway	Luxembourg	2010	Dioxin+dl-PCBs	2.20891e-11
Norway	Malaysia	2010	Dioxin+dl-PCBs	7.28886e-09
Norway	Malta	2010	Dioxin+dl-PCBs	1.41952e-11
Norway	Mexico	2010	Dioxin+dl-PCBs	1.17565e-09
Norway	Moldova	2010	Dioxin+dl-PCBs	1.13257e-08
Norway	Montenegro	2010	Dioxin+dl-PCBs	3.23383e-10
Norway	Morocco	2010	Dioxin+dl-PCBs	3.31664e-11
Norway	Netherlands	2010	Dioxin+dl-PCBs	5.97085e-07
Norway	Nigeria	2010	Dioxin+dl-PCBs	2.1326e-06
Norway	Other Asia, nes	2010	Dioxin+dl-PCBs	2.35929e-07
Norway	Philippines	2010	Dioxin+dl-PCBs	2.11609e-09
Norway	Poland	2010	Dioxin+dl-PCBs	6.85728e-07
Norway	Portugal	2010	Dioxin+dl-PCBs	1.98429e-08
Norway	Romania	2010	Dioxin+dl-PCBs	9.58064e-08
Norway	Russian Federation	2010	Dioxin+dl-PCBs	1.47876e-06
Norway	Serbia	2010	Dioxin+dl-PCBs	2.84889e-09
Norway	Singapore	2010	Dioxin+dl-PCBs	7.64242e-08
Norway	Slovakia	2010	Dioxin+dl-PCBs	1.35001e-11
Norway	Slovenia	2010	Dioxin+dl-PCBs	2.68407e-10
Norway	South Africa	2010	Dioxin+dl-PCBs	6.04694e-09
Norway	Spain	2010	Dioxin+dl-PCBs	1.79083e-08
Norway	Sweden	2010	Dioxin+dl-PCBs	2.41517e-07
Norway	Switzerland	2010	Dioxin+dl-PCBs	1.71817e-09
Norway	Thailand	2010	Dioxin+dl-PCBs	2.2473e-07
Norway	Turkey	2010	Dioxin+dl-PCBs	2.4324e-06
Norway	Turkmenistan	2010	Dioxin+dl-PCBs	6.55036e-09
Norway	Ukraine	2010	Dioxin+dl-PCBs	7.69468e-07
Norway	United Arab Emirates	2010	Dioxin+dl-PCBs	2.03597e-09
Norway	United Kingdom	2010	Dioxin+dl-PCBs	7.66991e-07
Norway	United States	2010	Dioxin+dl-PCBs	3.75253e-07
Norway	Uzbekistan	2010	Dioxin+dl-PCBs	4.2621e-09
Norway	Vietnam	2010	Dioxin+dl-PCBs	1.017e-07
Russian Federation	Azerbaijan	2010	Dioxin+dl-PCBs	1.35273e-07
Russian Federation	Belarus	2010	Dioxin+dl-PCBs	3.11086e-08
Russian Federation	Canada	2010	Dioxin+dl-PCBs	1.87957e-09
Russian Federation	Macao, China	2010	Dioxin+dl-PCBs	8.21043e-10
Russian Federation	the Chinese mainland	2010	Dioxin+dl-PCBs	2.36497e-07
Russian Federation	Denmark	2010	Dioxin+dl-PCBs	3.99094e-08
Russian Federation	France	2010	Dioxin+dl-PCBs	7.41567e-11
Russian Federation	Georgia	2010	Dioxin+dl-PCBs	1.19608e-11
Russian Federation	Germany	2010	Dioxin+dl-PCBs	5.62045e-09
Russian Federation	Iceland	2010	Dioxin+dl-PCBs	3.16017e-10
Russian Federation	Japan	2010	Dioxin+dl-PCBs	5.78582e-07
Russian Federation	Kazakhstan	2010	Dioxin+dl-PCBs	1.91408e-09
Russian Federation	Korea, Republic	2010	Dioxin+dl-PCBs	5.73122e-07
Russian Federation	Kyrgyzstan	2010	Dioxin+dl-PCBs	4.61247e-09
Russian Federation	Lithuania	2010	Dioxin+dl-PCBs	2.38248e-09
Russian Federation	Luxembourg	2010	Dioxin+dl-PCBs	1.16259e-12
Russian Federation	Netherlands	2010	Dioxin+dl-PCBs	2.06995e-08
Russian Federation	Nigeria	2010	Dioxin+dl-PCBs	5.73295e-07
Russian Federation	Norway	2010	Dioxin+dl-PCBs	1.41312e-08
Russian Federation	Other Asia, nes	2010	Dioxin+dl-PCBs	5.78161e-08
Russian Federation	Poland	2010	Dioxin+dl-PCBs	8.51528e-09
Russian Federation	Portugal	2010	Dioxin+dl-PCBs	6.1349e-09
Russian Federation	Spain	2010	Dioxin+dl-PCBs	2.9985e-09
Russian Federation	Sweden	2010	Dioxin+dl-PCBs	1.85398e-10
Russian Federation	Thailand	2010	Dioxin+dl-PCBs	8.38088e-09
Russian Federation	Ukraine	2010	Dioxin+dl-PCBs	7.25756e-09
Russian Federation	United Kingdom	2010	Dioxin+dl-PCBs	3.52756e-09
Russian Federation	United States	2010	Dioxin+dl-PCBs	9.24973e-10
Russian Federation	Uzbekistan	2010	Dioxin+dl-PCBs	2.51184e-10
Russian Federation	Vietnam	2010	Dioxin+dl-PCBs	1.82318e-11
United Kingdom	Angola	2010	Dioxin+dl-PCBs	1.65858e-08
United Kingdom	Australia	2010	Dioxin+dl-PCBs	9.32861e-13
United Kingdom	Austria	2010	Dioxin+dl-PCBs	5.9468e-09
United Kingdom	Bahrain	2010	Dioxin+dl-PCBs	1.82996e-10
United Kingdom	Barbados	2010	Dioxin+dl-PCBs	2.35373e-11
United Kingdom	Belarus	2010	Dioxin+dl-PCBs	3.30009e-07
United Kingdom	Belgium	2010	Dioxin+dl-PCBs	2.7924e-09
United Kingdom	Bulgaria	2010	Dioxin+dl-PCBs	8.6605e-08
United Kingdom	Canada	2010	Dioxin+dl-PCBs	5.77916e-09
United Kingdom	Hong Kong, China	2010	Dioxin+dl-PCBs	3.67003e-13
United Kingdom	the Chinese mainland	2010	Dioxin+dl-PCBs	1.55568e-07
United Kingdom	Cyprus	2010	Dioxin+dl-PCBs	2.89783e-08
United Kingdom	Czech Republic	2010	Dioxin+dl-PCBs	3.61803e-08
United Kingdom	Denmark	2010	Dioxin+dl-PCBs	3.7597e-07
United Kingdom	Dominica	2010	Dioxin+dl-PCBs	6.1748e-11
United Kingdom	Egypt	2010	Dioxin+dl-PCBs	9.51662e-08
United Kingdom	Estonia	2010	Dioxin+dl-PCBs	3.86034e-09
United Kingdom	Finland	2010	Dioxin+dl-PCBs	5.24028e-10
United Kingdom	France	2010	Dioxin+dl-PCBs	7.35631e-07
United Kingdom	Germany	2010	Dioxin+dl-PCBs	2.66977e-07
United Kingdom	Ghana	2010	Dioxin+dl-PCBs	2.62014e-08
United Kingdom	Gibraltar	2010	Dioxin+dl-PCBs	3.86213e-12
United Kingdom	Greece	2010	Dioxin+dl-PCBs	2.08937e-08
United Kingdom	Hungary	2010	Dioxin+dl-PCBs	1.19608e-15
United Kingdom	Iceland	2010	Dioxin+dl-PCBs	6.82699e-11
United Kingdom	Ireland	2010	Dioxin+dl-PCBs	7.62833e-08
United Kingdom	Israel	2010	Dioxin+dl-PCBs	4.5971e-08
United Kingdom	Italy	2010	Dioxin+dl-PCBs	5.55531e-09
United Kingdom	Japan	2010	Dioxin+dl-PCBs	1.3922e-08
United Kingdom	Jordan	2010	Dioxin+dl-PCBs	2.27114e-09
United Kingdom	Kazakhstan	2010	Dioxin+dl-PCBs	1.05757e-07
United Kingdom	Kenya	2010	Dioxin+dl-PCBs	3.4447e-13
United Kingdom	Korea, Republic	2010	Dioxin+dl-PCBs	5.80072e-08
United Kingdom	Kuwait	2010	Dioxin+dl-PCBs	9.95227e-12
United Kingdom	Kyrgyzstan	2010	Dioxin+dl-PCBs	1.96336e-09
United Kingdom	Latvia	2010	Dioxin+dl-PCBs	4.90645e-08
United Kingdom	Lebanon	2010	Dioxin+dl-PCBs	5.98038e-15
United Kingdom	Lithuania	2010	Dioxin+dl-PCBs	1.24474e-07
United Kingdom	Luxembourg	2010	Dioxin+dl-PCBs	1.93386e-09
United Kingdom	Malaysia	2010	Dioxin+dl-PCBs	2.14852e-09
United Kingdom	Malta	2010	Dioxin+dl-PCBs	6.54607e-11
United Kingdom	Mauritius	2010	Dioxin+dl-PCBs	2.88839e-13
United Kingdom	Mexico	2010	Dioxin+dl-PCBs	2.78958e-10
United Kingdom	Moldova	2010	Dioxin+dl-PCBs	1.44866e-07
United Kingdom	Netherlands	2010	Dioxin+dl-PCBs	1.361e-06
United Kingdom	Netherlands Antilles	2010	Dioxin+dl-PCBs	1.51746e-10
United Kingdom	Nigeria	2010	Dioxin+dl-PCBs	5.31408e-07
United Kingdom	North Macedonia	2010	Dioxin+dl-PCBs	6.55036e-09
United Kingdom	Norway	2010	Dioxin+dl-PCBs	2.51606e-06
United Kingdom	Other Asia, nes	2010	Dioxin+dl-PCBs	5.69536e-08
United Kingdom	Poland	2010	Dioxin+dl-PCBs	5.68335e-07
United Kingdom	Portugal	2010	Dioxin+dl-PCBs	2.37978e-07
United Kingdom	Qatar	2010	Dioxin+dl-PCBs	2.04251e-11
United Kingdom	Romania	2010	Dioxin+dl-PCBs	1.37685e-07
United Kingdom	Russian Federation	2010	Dioxin+dl-PCBs	3.05556e-06
United Kingdom	Saudi Arabia	2010	Dioxin+dl-PCBs	4.33671e-11
United Kingdom	Serbia	2010	Dioxin+dl-PCBs	2.18449e-08
United Kingdom	Singapore	2010	Dioxin+dl-PCBs	6.48057e-09
United Kingdom	Slovakia	2010	Dioxin+dl-PCBs	5.00213e-09
United Kingdom	Slovenia	2010	Dioxin+dl-PCBs	9.82099e-09
United Kingdom	South Africa	2010	Dioxin+dl-PCBs	2.14852e-09
United Kingdom	Spain	2010	Dioxin+dl-PCBs	3.24758e-08
United Kingdom	Sweden	2010	Dioxin+dl-PCBs	5.93853e-08
United Kingdom	Switzerland	2010	Dioxin+dl-PCBs	4.98966e-11
United Kingdom	Thailand	2010	Dioxin+dl-PCBs	1.0737e-08
United Kingdom	Ukraine	2010	Dioxin+dl-PCBs	3.67674e-07
United Kingdom	United Arab Emirates	2010	Dioxin+dl-PCBs	2.78785e-07
United Kingdom	United States	2010	Dioxin+dl-PCBs	5.41546e-09
Denmark	Australia	2010	EPA+DHA	13.1563
Denmark	Austria	2010	EPA+DHA	1406.79
Denmark	Belarus	2010	EPA+DHA	0.0342958
Denmark	Belgium	2010	EPA+DHA	1898.23
Denmark	Bosnia Herzegovina	2010	EPA+DHA	0.0303985
Denmark	Bulgaria	2010	EPA+DHA	617.625
Denmark	Canada	2010	EPA+DHA	61.6655
Denmark	Hong Kong, China	2010	EPA+DHA	5698.82
Denmark	Macao, China	2010	EPA+DHA	12.8298
Denmark	the Chinese mainland	2010	EPA+DHA	25403.3
Denmark	Croatia	2010	EPA+DHA	653.726
Denmark	Cyprus	2010	EPA+DHA	1.42498
Denmark	Czech Republic	2010	EPA+DHA	30.5608
Denmark	Estonia	2010	EPA+DHA	31.2642
Denmark	Faroe Islands	2010	EPA+DHA	67.4654
Denmark	Finland	2010	EPA+DHA	1439.25
Denmark	France	2010	EPA+DHA	6894.79
Denmark	Germany	2010	EPA+DHA	411178
Denmark	Ghana	2010	EPA+DHA	808.605
Denmark	Greece	2010	EPA+DHA	10033.9
Denmark	Greenland	2010	EPA+DHA	22.3761
Denmark	Hungary	2010	EPA+DHA	528.065
Denmark	Iceland	2010	EPA+DHA	53.3056
Denmark	Ireland	2010	EPA+DHA	53.1334
Denmark	Italy	2010	EPA+DHA	11758.1
Denmark	Japan	2010	EPA+DHA	17041.8
Denmark	Kazakhstan	2010	EPA+DHA	2.5812
Denmark	Korea, Democratic People’s Republic	2010	EPA+DHA	776.26
Denmark	Korea, Republic	2010	EPA+DHA	30.4866
Denmark	Kuwait	2010	EPA+DHA	0.0296191
Denmark	Latvia	2010	EPA+DHA	164.284
Denmark	Lithuania	2010	EPA+DHA	2308.78
Denmark	Luxembourg	2010	EPA+DHA	73.3549
Denmark	Malaysia	2010	EPA+DHA	25113.7
Denmark	Malta	2010	EPA+DHA	3.72717
Denmark	Moldova	2010	EPA+DHA	1048.08
Denmark	Montenegro	2010	EPA+DHA	0.0810628
Denmark	Morocco	2010	EPA+DHA	0.104446
Denmark	Netherlands	2010	EPA+DHA	15479.6
Denmark	Norway	2010	EPA+DHA	250675
Denmark	Other Asia, nes	2010	EPA+DHA	13308.7
Denmark	Other Europe, nes	2010	EPA+DHA	0.701505
Denmark	Panama	2010	EPA+DHA	19.0541
Denmark	Poland	2010	EPA+DHA	29805.3
Denmark	Portugal	2010	EPA+DHA	1240.37
Denmark	Romania	2010	EPA+DHA	3633.05
Denmark	Russian Federation	2010	EPA+DHA	389.421
Denmark	Serbia	2010	EPA+DHA	86.5741
Denmark	Singapore	2010	EPA+DHA	7.31671
Denmark	Slovakia	2010	EPA+DHA	27.1976
Denmark	Slovenia	2010	EPA+DHA	6287.32
Denmark	Spain	2010	EPA+DHA	5347.85
Denmark	Sweden	2010	EPA+DHA	82013.8
Denmark	Switzerland	2010	EPA+DHA	915.963
Denmark	Thailand	2010	EPA+DHA	14709.6
Denmark	Ukraine	2010	EPA+DHA	8.5094
Denmark	United Arab Emirates	2010	EPA+DHA	1.26265
Denmark	United Kingdom	2010	EPA+DHA	269950
Denmark	United States	2010	EPA+DHA	6537.18
Denmark	Vietnam	2010	EPA+DHA	2964.47
Faroe Islands	Bulgaria	2010	EPA+DHA	7895.54
Faroe Islands	the Chinese mainland	2010	EPA+DHA	566.005
Faroe Islands	Czech Republic	2010	EPA+DHA	0.114325
Faroe Islands	Denmark	2010	EPA+DHA	225683
Faroe Islands	France	2010	EPA+DHA	697.855
Faroe Islands	Germany	2010	EPA+DHA	100571
Faroe Islands	Iceland	2010	EPA+DHA	62.7237
Faroe Islands	Ireland	2010	EPA+DHA	5.37648
Faroe Islands	Kazakhstan	2010	EPA+DHA	3183.19
Faroe Islands	Latvia	2010	EPA+DHA	232.878
Faroe Islands	Lithuania	2010	EPA+DHA	15163
Faroe Islands	Luxembourg	2010	EPA+DHA	0.623475
Faroe Islands	Moldova	2010	EPA+DHA	10045.2
Faroe Islands	Netherlands	2010	EPA+DHA	61284.6
Faroe Islands	Norway	2010	EPA+DHA	239929
Faroe Islands	Other Asia, nes	2010	EPA+DHA	1065.99
Faroe Islands	Poland	2010	EPA+DHA	93396.7
Faroe Islands	Romania	2010	EPA+DHA	12277
Faroe Islands	Russian Federation	2010	EPA+DHA	68551.5
Faroe Islands	Slovenia	2010	EPA+DHA	7847.99
Faroe Islands	Spain	2010	EPA+DHA	771.148
Faroe Islands	Sweden	2010	EPA+DHA	1326.11
Faroe Islands	Switzerland	2010	EPA+DHA	0.031178
Faroe Islands	Ukraine	2010	EPA+DHA	4686.8
Faroe Islands	United Kingdom	2010	EPA+DHA	32977.4
Iceland	Austria	2010	EPA+DHA	189.545
Iceland	Azerbaijan	2010	EPA+DHA	7540.17
Iceland	Belarus	2010	EPA+DHA	36290.5
Iceland	Belgium	2010	EPA+DHA	166.723
Iceland	Benin	2010	EPA+DHA	1708.78
Iceland	Brazil	2010	EPA+DHA	16.462
Iceland	British Virgin Islands	2010	EPA+DHA	1716.31
Iceland	Bulgaria	2010	EPA+DHA	5162.71
Iceland	Canada	2010	EPA+DHA	604.527
Iceland	Hong Kong, China	2010	EPA+DHA	939.048
Iceland	the Chinese mainland	2010	EPA+DHA	15957.9
Iceland	Czech Republic	2010	EPA+DHA	0.121946
Iceland	Denmark	2010	EPA+DHA	16492
Iceland	Egypt	2010	EPA+DHA	21259.8
Iceland	Faroe Islands	2010	EPA+DHA	87.7616
Iceland	Finland	2010	EPA+DHA	0.0046767
Iceland	France	2010	EPA+DHA	330.688
Iceland	Georgia	2010	EPA+DHA	5994.28
Iceland	Germany	2010	EPA+DHA	1765.6
Iceland	Ghana	2010	EPA+DHA	828.011
Iceland	Greece	2010	EPA+DHA	367.43
Iceland	Greenland	2010	EPA+DHA	100.378
Iceland	Ireland	2010	EPA+DHA	11.721
Iceland	Israel	2010	EPA+DHA	485.415
Iceland	Japan	2010	EPA+DHA	16156.4
Iceland	Kazakhstan	2010	EPA+DHA	16194.7
Iceland	Korea, Republic	2010	EPA+DHA	10032.9
Iceland	Kyrgyzstan	2010	EPA+DHA	631.1
Iceland	Latvia	2010	EPA+DHA	2571.1
Iceland	Lithuania	2010	EPA+DHA	84771
Iceland	Luxembourg	2010	EPA+DHA	3.13013
Iceland	Malaysia	2010	EPA+DHA	60013.8
Iceland	Moldova	2010	EPA+DHA	9726.83
Iceland	Netherlands	2010	EPA+DHA	15550.9
Iceland	New Zealand	2010	EPA+DHA	13822.3
Iceland	Nigeria	2010	EPA+DHA	126741
Iceland	North Macedonia	2010	EPA+DHA	77.626
Iceland	Norway	2010	EPA+DHA	20.5976
Iceland	Other Asia, nes	2010	EPA+DHA	18128.6
Iceland	Poland	2010	EPA+DHA	15308.5
Iceland	Portugal	2010	EPA+DHA	17026.3
Iceland	Romania	2010	EPA+DHA	26475.8
Iceland	Russian Federation	2010	EPA+DHA	1.13559e+06
Iceland	Slovakia	2010	EPA+DHA	241.957
Iceland	Slovenia	2010	EPA+DHA	6831.25
Iceland	Spain	2010	EPA+DHA	22101.8
Iceland	Sweden	2010	EPA+DHA	36.0982
Iceland	Switzerland	2010	EPA+DHA	4.99825
Iceland	Thailand	2010	EPA+DHA	1704.89
Iceland	Turkey	2010	EPA+DHA	5384.15
Iceland	Ukraine	2010	EPA+DHA	25072.2
Iceland	United Kingdom	2010	EPA+DHA	11861.3
Iceland	United States	2010	EPA+DHA	2847.17
Iceland	Vietnam	2010	EPA+DHA	110.71
Ireland	Areas, nes	2010	EPA+DHA	23581
Ireland	Austria	2010	EPA+DHA	4301.58
Ireland	Belarus	2010	EPA+DHA	1577.58
Ireland	Belgium	2010	EPA+DHA	870.49
Ireland	Bulgaria	2010	EPA+DHA	5469.24
Ireland	Cameroon	2010	EPA+DHA	66942.1
Ireland	Canada	2010	EPA+DHA	0.00762165
Ireland	Hong Kong, China	2010	EPA+DHA	4245.17
Ireland	the Chinese mainland	2010	EPA+DHA	21503.5
Ireland	Cote d'Ivoire	2010	EPA+DHA	7277.44
Ireland	Czech Republic	2010	EPA+DHA	27758.9
Ireland	Denmark	2010	EPA+DHA	71816.9
Ireland	Egypt	2010	EPA+DHA	31162.3
Ireland	Estonia	2010	EPA+DHA	129.377
Ireland	Finland	2010	EPA+DHA	1226.49
Ireland	France	2010	EPA+DHA	101927
Ireland	Gabon	2010	EPA+DHA	2096.87
Ireland	Georgia	2010	EPA+DHA	9.67091
Ireland	Germany	2010	EPA+DHA	76659
Ireland	Ghana	2010	EPA+DHA	15823
Ireland	Greece	2010	EPA+DHA	13526.8
Ireland	Ireland	2010	EPA+DHA	2784.88
Ireland	Italy	2010	EPA+DHA	12.0636
Ireland	Jamaica	2010	EPA+DHA	2640.31
Ireland	Japan	2010	EPA+DHA	14034.2
Ireland	Jordan	2010	EPA+DHA	4981
Ireland	Korea, Republic	2010	EPA+DHA	5828.21
Ireland	Latvia	2010	EPA+DHA	1940.65
Ireland	Lithuania	2010	EPA+DHA	1293.77
Ireland	Luxembourg	2010	EPA+DHA	646.884
Ireland	Malaysia	2010	EPA+DHA	113.205
Ireland	Malta	2010	EPA+DHA	0.765481
Ireland	Moldova	2010	EPA+DHA	1235.55
Ireland	Netherlands	2010	EPA+DHA	17628.3
Ireland	Nigeria	2010	EPA+DHA	57589.5
Ireland	North Macedonia	2010	EPA+DHA	210.237
Ireland	Norway	2010	EPA+DHA	183211
Ireland	Other Asia, nes	2010	EPA+DHA	1584.86
Ireland	Poland	2010	EPA+DHA	96869.5
Ireland	Portugal	2010	EPA+DHA	21.8687
Ireland	Romania	2010	EPA+DHA	65770
Ireland	Russian Federation	2010	EPA+DHA	306079
Ireland	Serbia	2010	EPA+DHA	5621.58
Ireland	Singapore	2010	EPA+DHA	3299.11
Ireland	Slovakia	2010	EPA+DHA	2660.45
Ireland	Slovenia	2010	EPA+DHA	2940.38
Ireland	Spain	2010	EPA+DHA	8104.97
Ireland	Sweden	2010	EPA+DHA	2278.35
Ireland	Thailand	2010	EPA+DHA	2598.36
Ireland	Ukraine	2010	EPA+DHA	22786.5
Ireland	United Kingdom	2010	EPA+DHA	76654.6
Ireland	United States	2010	EPA+DHA	1293.77
Norway	Angola	2010	EPA+DHA	7839.97
Norway	Armenia	2010	EPA+DHA	1269.15
Norway	Australia	2010	EPA+DHA	16.6833
Norway	Austria	2010	EPA+DHA	223.691
Norway	Azerbaijan	2010	EPA+DHA	1617.21
Norway	Barbados	2010	EPA+DHA	0.169096
Norway	Belarus	2010	EPA+DHA	97721.1
Norway	Belgium	2010	EPA+DHA	2409.09
Norway	Bosnia Herzegovina	2010	EPA+DHA	229.204
Norway	Brazil	2010	EPA+DHA	3675.37
Norway	British Virgin Islands	2010	EPA+DHA	9606.22
Norway	Bulgaria	2010	EPA+DHA	50594.3
Norway	Cameroon	2010	EPA+DHA	254875
Norway	Canada	2010	EPA+DHA	7726.33
Norway	Hong Kong, China	2010	EPA+DHA	3501.27
Norway	Macao, China	2010	EPA+DHA	2.13406
Norway	the Chinese mainland	2010	EPA+DHA	2.08557e+06
Norway	Cote d'Ivoire	2010	EPA+DHA	8500.05
Norway	Croatia	2010	EPA+DHA	667.45
Norway	Cyprus	2010	EPA+DHA	12607.1
Norway	Czech Republic	2010	EPA+DHA	2291.83
Norway	Denmark	2010	EPA+DHA	325633
Norway	Egypt	2010	EPA+DHA	72590.4
Norway	Estonia	2010	EPA+DHA	7440.37
Norway	Faroe Islands	2010	EPA+DHA	223.175
Norway	Finland	2010	EPA+DHA	69.4604
Norway	France	2010	EPA+DHA	16151.7
Norway	Gabon	2010	EPA+DHA	30377
Norway	Georgia	2010	EPA+DHA	15809.8
Norway	Germany	2010	EPA+DHA	116764
Norway	Ghana	2010	EPA+DHA	34011.3
Norway	Greece	2010	EPA+DHA	723.275
Norway	Guatemala	2010	EPA+DHA	4.45845
Norway	Hungary	2010	EPA+DHA	126.269
Norway	Iceland	2010	EPA+DHA	70.669
Norway	India	2010	EPA+DHA	3.26113
Norway	Indonesia	2010	EPA+DHA	13.3258
Norway	Ireland	2010	EPA+DHA	25124.4
Norway	Israel	2010	EPA+DHA	33269.5
Norway	Italy	2010	EPA+DHA	7567.31
Norway	Japan	2010	EPA+DHA	2.52116e+06
Norway	Jordan	2010	EPA+DHA	21025.4
Norway	Kazakhstan	2010	EPA+DHA	38858.7
Norway	Kenya	2010	EPA+DHA	1.33125
Norway	Korea, Democratic People’s Republic	2010	EPA+DHA	646.884
Norway	Korea, Republic	2010	EPA+DHA	395319
Norway	Kuwait	2010	EPA+DHA	264.488
Norway	Kyrgyzstan	2010	EPA+DHA	2089.66
Norway	Latvia	2010	EPA+DHA	9246.74
Norway	Lebanon	2010	EPA+DHA	0.0374136
Norway	Lithuania	2010	EPA+DHA	38678.1
Norway	Luxembourg	2010	EPA+DHA	14.0114
Norway	Malaysia	2010	EPA+DHA	2215.23
Norway	Malta	2010	EPA+DHA	0.31252
Norway	Mexico	2010	EPA+DHA	406.422
Norway	Moldova	2010	EPA+DHA	4194.3
Norway	Montenegro	2010	EPA+DHA	119.825
Norway	Morocco	2010	EPA+DHA	9.0551
Norway	Netherlands	2010	EPA+DHA	203941
Norway	Nigeria	2010	EPA+DHA	789773
Norway	Other Asia, nes	2010	EPA+DHA	83844.6
Norway	Philippines	2010	EPA+DHA	779.515
Norway	Poland	2010	EPA+DHA	223649
Norway	Portugal	2010	EPA+DHA	7802.64
Norway	Romania	2010	EPA+DHA	35283.6
Norway	Russian Federation	2010	EPA+DHA	511236
Norway	Serbia	2010	EPA+DHA	1056.06
Norway	Singapore	2010	EPA+DHA	27756.5
Norway	Slovakia	2010	EPA+DHA	6.24517
Norway	Slovenia	2010	EPA+DHA	124.631
Norway	South Africa	2010	EPA+DHA	2196.82
Norway	Spain	2010	EPA+DHA	5228.45
Norway	Sweden	2010	EPA+DHA	55922.8
Norway	Switzerland	2010	EPA+DHA	152.716
Norway	Thailand	2010	EPA+DHA	83319.9
Norway	Turkey	2010	EPA+DHA	900257
Norway	Turkmenistan	2010	EPA+DHA	2425.81
Norway	Ukraine	2010	EPA+DHA	276612
Norway	United Arab Emirates	2010	EPA+DHA	70.2053
Norway	United Kingdom	2010	EPA+DHA	325575
Norway	United States	2010	EPA+DHA	135906
Norway	Uzbekistan	2010	EPA+DHA	1578.4
Norway	Vietnam	2010	EPA+DHA	21243.2
Russian Federation	Azerbaijan	2010	EPA+DHA	50096.2
Russian Federation	Belarus	2010	EPA+DHA	11597.6
Russian Federation	Canada	2010	EPA+DHA	1110.05
Russian Federation	Macao, China	2010	EPA+DHA	18.076
Russian Federation	the Chinese mainland	2010	EPA+DHA	48013.8
Russian Federation	Denmark	2010	EPA+DHA	2081.13
Russian Federation	France	2010	EPA+DHA	48.3259
Russian Federation	Georgia	2010	EPA+DHA	7.7945
Russian Federation	Germany	2010	EPA+DHA	614.027
Russian Federation	Iceland	2010	EPA+DHA	186.467
Russian Federation	Japan	2010	EPA+DHA	14209.1
Russian Federation	Kazakhstan	2010	EPA+DHA	610.139
Russian Federation	Korea, Republic	2010	EPA+DHA	23322.2
Russian Federation	Kyrgyzstan	2010	EPA+DHA	1283.18
Russian Federation	Lithuania	2010	EPA+DHA	1548.32
Russian Federation	Luxembourg	2010	EPA+DHA	0.757625
Russian Federation	Netherlands	2010	EPA+DHA	10819.3
Russian Federation	Nigeria	2010	EPA+DHA	212310
Russian Federation	Norway	2010	EPA+DHA	7820.53
Russian Federation	Other Asia, nes	2010	EPA+DHA	1582.23
Russian Federation	Poland	2010	EPA+DHA	5084.89
Russian Federation	Portugal	2010	EPA+DHA	3997.95
Russian Federation	Spain	2010	EPA+DHA	540.5
Russian Federation	Sweden	2010	EPA+DHA	116.574
Russian Federation	Thailand	2010	EPA+DHA	2744.04
Russian Federation	Ukraine	2010	EPA+DHA	2691.02
Russian Federation	United Kingdom	2010	EPA+DHA	2181
Russian Federation	United States	2010	EPA+DHA	352.43
Russian Federation	Uzbekistan	2010	EPA+DHA	93.0219
Russian Federation	Vietnam	2010	EPA+DHA	9.702
United Kingdom	Angola	2010	EPA+DHA	6142.29
United Kingdom	Australia	2010	EPA+DHA	0.560752
United Kingdom	Austria	2010	EPA+DHA	2177.54
United Kingdom	Bahrain	2010	EPA+DHA	4.07647
United Kingdom	Barbados	2010	EPA+DHA	0.568861
United Kingdom	Belarus	2010	EPA+DHA	122213
United Kingdom	Belgium	2010	EPA+DHA	985.494
United Kingdom	Bulgaria	2010	EPA+DHA	32072.7
United Kingdom	Canada	2010	EPA+DHA	2128.96
United Kingdom	Hong Kong, China	2010	EPA+DHA	0.1953
United Kingdom	the Chinese mainland	2010	EPA+DHA	49548.5
United Kingdom	Cyprus	2010	EPA+DHA	10731.8
United Kingdom	Czech Republic	2010	EPA+DHA	13387.9
United Kingdom	Denmark	2010	EPA+DHA	144385
United Kingdom	Dominica	2010	EPA+DHA	22.8673
United Kingdom	Egypt	2010	EPA+DHA	35243.2
United Kingdom	Estonia	2010	EPA+DHA	1429.61
United Kingdom	Finland	2010	EPA+DHA	194.065
United Kingdom	France	2010	EPA+DHA	230847
United Kingdom	Germany	2010	EPA+DHA	90646.7
United Kingdom	Ghana	2010	EPA+DHA	9703.25
United Kingdom	Gibraltar	2010	EPA+DHA	2.51684
United Kingdom	Greece	2010	EPA+DHA	7564.28
United Kingdom	Hungary	2010	EPA+DHA	0.00077945
United Kingdom	Iceland	2010	EPA+DHA	41.255
United Kingdom	Ireland	2010	EPA+DHA	26995.5
United Kingdom	Israel	2010	EPA+DHA	17024.6
United Kingdom	Italy	2010	EPA+DHA	2092.74
United Kingdom	Japan	2010	EPA+DHA	2536.93
United Kingdom	Jordan	2010	EPA+DHA	841.078
United Kingdom	Kazakhstan	2010	EPA+DHA	39165.4
United Kingdom	Kenya	2010	EPA+DHA	0.224482
United Kingdom	Korea, Republic	2010	EPA+DHA	21482
United Kingdom	Kuwait	2010	EPA+DHA	4.60395
United Kingdom	Kyrgyzstan	2010	EPA+DHA	727.097
United Kingdom	Latvia	2010	EPA+DHA	18170.2
United Kingdom	Lebanon	2010	EPA+DHA	0.00389725
United Kingdom	Lithuania	2010	EPA+DHA	46138.7
United Kingdom	Luxembourg	2010	EPA+DHA	712.399
United Kingdom	Malaysia	2010	EPA+DHA	795.667
United Kingdom	Malta	2010	EPA+DHA	1.58766
United Kingdom	Mauritius	2010	EPA+DHA	0.0772073
United Kingdom	Mexico	2010	EPA+DHA	103.307
United Kingdom	Moldova	2010	EPA+DHA	53648.6
United Kingdom	Netherlands	2010	EPA+DHA	503596
United Kingdom	Netherlands Antilles	2010	EPA+DHA	3.34082
United Kingdom	Nigeria	2010	EPA+DHA	196798
United Kingdom	North Macedonia	2010	EPA+DHA	2425.81
United Kingdom	Norway	2010	EPA+DHA	1.06037e+06
United Kingdom	Other Asia, nes	2010	EPA+DHA	21091.8
United Kingdom	Poland	2010	EPA+DHA	210476
United Kingdom	Portugal	2010	EPA+DHA	91269.5
United Kingdom	Qatar	2010	EPA+DHA	0.449678
United Kingdom	Romania	2010	EPA+DHA	51120.5
United Kingdom	Russian Federation	2010	EPA+DHA	1.13158e+06
United Kingdom	Saudi Arabia	2010	EPA+DHA	11.5921
United Kingdom	Serbia	2010	EPA+DHA	8089.89
United Kingdom	Singapore	2010	EPA+DHA	2409.61
United Kingdom	Slovakia	2010	EPA+DHA	1758.92
United Kingdom	Slovenia	2010	EPA+DHA	3769.36
United Kingdom	South Africa	2010	EPA+DHA	795.667
United Kingdom	Spain	2010	EPA+DHA	12363
United Kingdom	Sweden	2010	EPA+DHA	22331
United Kingdom	Switzerland	2010	EPA+DHA	3.97104
United Kingdom	Thailand	2010	EPA+DHA	3976.25
United Kingdom	Ukraine	2010	EPA+DHA	136162
United Kingdom	United Arab Emirates	2010	EPA+DHA	103244
United Kingdom	United States	2010	EPA+DHA	1632.39
Denmark	Australia	2010	Fe	0.0086433
Denmark	Austria	2010	Fe	0.591045
Denmark	Belarus	2010	Fe	2.25313e-05
Denmark	Belgium	2010	Fe	0.777784
Denmark	Bosnia Herzegovina	2010	Fe	1.99709e-05
Denmark	Bulgaria	2010	Fe	0.172724
Denmark	Canada	2010	Fe	0.0219533
Denmark	Hong Kong, China	2010	Fe	0.693596
Denmark	Macao, China	2010	Fe	0.0015615
Denmark	the Chinese mainland	2010	Fe	4.72012
Denmark	Croatia	2010	Fe	0.305805
Denmark	Cyprus	2010	Fe	0.000681306
Denmark	Czech Republic	2010	Fe	0.0103102
Denmark	Estonia	2010	Fe	0.0122559
Denmark	Faroe Islands	2010	Fe	0.0170345
Denmark	Finland	2010	Fe	0.514409
Denmark	France	2010	Fe	3.79971
Denmark	Germany	2010	Fe	188.279
Denmark	Ghana	2010	Fe	0.258565
Denmark	Greece	2010	Fe	3.18603
Denmark	Greenland	2010	Fe	0.00499856
Denmark	Hungary	2010	Fe	0.210006
Denmark	Iceland	2010	Fe	0.0131076
Denmark	Ireland	2010	Fe	0.0170088
Denmark	Italy	2010	Fe	3.32343
Denmark	Japan	2010	Fe	4.31943
Denmark	Kazakhstan	2010	Fe	0.000314155
Denmark	Korea, Democratic People’s Republic	2010	Fe	0.248223
Denmark	Korea, Republic	2010	Fe	0.00371049
Denmark	Kuwait	2010	Fe	1.94588e-05
Denmark	Latvia	2010	Fe	0.0525829
Denmark	Lithuania	2010	Fe	0.804713
Denmark	Luxembourg	2010	Fe	0.04231
Denmark	Malaysia	2010	Fe	8.02646
Denmark	Malta	2010	Fe	0.000891638
Denmark	Moldova	2010	Fe	0.33514
Denmark	Montenegro	2010	Fe	5.32557e-05
Denmark	Morocco	2010	Fe	6.86179e-05
Denmark	Netherlands	2010	Fe	6.9457
Denmark	Norway	2010	Fe	77.8943
Denmark	Other Asia, nes	2010	Fe	2.21305
Denmark	Other Europe, nes	2010	Fe	0.000460867
Denmark	Panama	2010	Fe	0.00231905
Denmark	Poland	2010	Fe	10.6871
Denmark	Portugal	2010	Fe	0.690816
Denmark	Romania	2010	Fe	1.16278
Denmark	Russian Federation	2010	Fe	0.0473959
Denmark	Serbia	2010	Fe	0.0258704
Denmark	Singapore	2010	Fe	0.0010096
Denmark	Slovakia	2010	Fe	0.0105644
Denmark	Slovenia	2010	Fe	2.01131
Denmark	Spain	2010	Fe	2.18956
Denmark	Sweden	2010	Fe	38.0587
Denmark	Switzerland	2010	Fe	0.289286
Denmark	Thailand	2010	Fe	4.61906
Denmark	Ukraine	2010	Fe	0.00260915
Denmark	United Arab Emirates	2010	Fe	0.000153676
Denmark	United Kingdom	2010	Fe	75.0268
Denmark	United States	2010	Fe	2.0403
Denmark	Vietnam	2010	Fe	0.538493
Faroe Islands	Bulgaria	2010	Fe	2.52473
Faroe Islands	the Chinese mainland	2010	Fe	0.170846
Faroe Islands	Czech Republic	2010	Fe	1.39143e-05
Faroe Islands	Denmark	2010	Fe	97.7759
Faroe Islands	France	2010	Fe	0.236061
Faroe Islands	Germany	2010	Fe	35.8336
Faroe Islands	Iceland	2010	Fe	0.00763402
Faroe Islands	Ireland	2010	Fe	0.00354551
Faroe Islands	Kazakhstan	2010	Fe	1.01788
Faroe Islands	Latvia	2010	Fe	0.0744668
Faroe Islands	Lithuania	2010	Fe	4.84864
Faroe Islands	Luxembourg	2010	Fe	0.000389206
Faroe Islands	Moldova	2010	Fe	3.21214
Faroe Islands	Netherlands	2010	Fe	19.5931
Faroe Islands	Norway	2010	Fe	109.288
Faroe Islands	Other Asia, nes	2010	Fe	0.296298
Faroe Islands	Poland	2010	Fe	29.8525
Faroe Islands	Romania	2010	Fe	3.9258
Faroe Islands	Russian Federation	2010	Fe	21.9205
Faroe Islands	Slovenia	2010	Fe	2.50953
Faroe Islands	Spain	2010	Fe	0.246704
Faroe Islands	Sweden	2010	Fe	0.424047
Faroe Islands	Switzerland	2010	Fe	2.0483e-05
Faroe Islands	Ukraine	2010	Fe	1.49869
Faroe Islands	United Kingdom	2010	Fe	10.8153
Iceland	Austria	2010	Fe	0.0358943
Iceland	Azerbaijan	2010	Fe	2.4111
Iceland	Belarus	2010	Fe	11.5795
Iceland	Belgium	2010	Fe	0.0952236
Iceland	Benin	2010	Fe	0.54641
Iceland	Brazil	2010	Fe	0.010815
Iceland	British Virgin Islands	2010	Fe	0.54882
Iceland	Bulgaria	2010	Fe	1.65208
Iceland	Canada	2010	Fe	0.263908
Iceland	Hong Kong, China	2010	Fe	0.120126
Iceland	the Chinese mainland	2010	Fe	4.5125
Iceland	Czech Republic	2010	Fe	1.48419e-05
Iceland	Denmark	2010	Fe	5.26303
Iceland	Egypt	2010	Fe	6.7982
Iceland	Faroe Islands	2010	Fe	0.0570802
Iceland	Finland	2010	Fe	3.07244e-06
Iceland	France	2010	Fe	0.12004
Iceland	Georgia	2010	Fe	1.91678
Iceland	Germany	2010	Fe	0.505638
Iceland	Ghana	2010	Fe	0.264771
Iceland	Greece	2010	Fe	0.117492
Iceland	Greenland	2010	Fe	0.0659536
Iceland	Ireland	2010	Fe	0.0016856
Iceland	Israel	2010	Fe	0.147569
Iceland	Japan	2010	Fe	2.21365
Iceland	Kazakhstan	2010	Fe	5.17852
Iceland	Korea, Republic	2010	Fe	3.2082
Iceland	Kyrgyzstan	2010	Fe	0.201805
Iceland	Latvia	2010	Fe	0.822155
Iceland	Lithuania	2010	Fe	27.0685
Iceland	Luxembourg	2010	Fe	0.00131498
Iceland	Malaysia	2010	Fe	19.1905
Iceland	Moldova	2010	Fe	3.11032
Iceland	Netherlands	2010	Fe	4.92749
Iceland	New Zealand	2010	Fe	4.41991
Iceland	Nigeria	2010	Fe	40.5275
Iceland	North Macedonia	2010	Fe	0.0248223
Iceland	Norway	2010	Fe	0.00924745
Iceland	Other Asia, nes	2010	Fe	5.02996
Iceland	Poland	2010	Fe	4.86984
Iceland	Portugal	2010	Fe	5.44446
Iceland	Romania	2010	Fe	8.46608
Iceland	Russian Federation	2010	Fe	363.123
Iceland	Slovakia	2010	Fe	0.114229
Iceland	Slovenia	2010	Fe	2.18446
Iceland	Spain	2010	Fe	7.15841
Iceland	Sweden	2010	Fe	0.0123535
Iceland	Switzerland	2010	Fe	0.00307633
Iceland	Thailand	2010	Fe	0.520404
Iceland	Turkey	2010	Fe	1.72167
Iceland	Ukraine	2010	Fe	8.02161
Iceland	United Kingdom	2010	Fe	6.89662
Iceland	United States	2010	Fe	0.901978
Iceland	Vietnam	2010	Fe	0.0134743
Ireland	Areas, nes	2010	Fe	6.66907
Ireland	Austria	2010	Fe	1.3755
Ireland	Belarus	2010	Fe	0.504457
Ireland	Belgium	2010	Fe	0.284682
Ireland	Bulgaria	2010	Fe	1.74888
Ireland	Cameroon	2010	Fe	21.4059
Ireland	Canada	2010	Fe	9.27622e-07
Ireland	Hong Kong, China	2010	Fe	1.35747
Ireland	the Chinese mainland	2010	Fe	6.87612
Ireland	Cote d'Ivoire	2010	Fe	2.32709
Ireland	Czech Republic	2010	Fe	8.70833
Ireland	Denmark	2010	Fe	22.9489
Ireland	Egypt	2010	Fe	9.96468
Ireland	Estonia	2010	Fe	0.0413704
Ireland	Finland	2010	Fe	0.392192
Ireland	France	2010	Fe	29.6447
Ireland	Gabon	2010	Fe	0.670511
Ireland	Georgia	2010	Fe	0.00309244
Ireland	Germany	2010	Fe	24.5381
Ireland	Ghana	2010	Fe	5.05966
Ireland	Greece	2010	Fe	4.23
Ireland	Ireland	2010	Fe	0.891617
Ireland	Italy	2010	Fe	0.00801351
Ireland	Jamaica	2010	Fe	0.763633
Ireland	Japan	2010	Fe	4.48768
Ireland	Jordan	2010	Fe	1.59276
Ireland	Korea, Republic	2010	Fe	1.86367
Ireland	Latvia	2010	Fe	0.620557
Ireland	Lithuania	2010	Fe	0.413704
Ireland	Luxembourg	2010	Fe	0.206852
Ireland	Malaysia	2010	Fe	0.0361991
Ireland	Malta	2010	Fe	0.000507746
Ireland	Moldova	2010	Fe	0.395088
Ireland	Netherlands	2010	Fe	5.90777
Ireland	Nigeria	2010	Fe	18.0372
Ireland	North Macedonia	2010	Fe	0.067227
Ireland	Norway	2010	Fe	53.6081
Ireland	Other Asia, nes	2010	Fe	0.506788
Ireland	Poland	2010	Fe	30.2743
Ireland	Portugal	2010	Fe	0.00526898
Ireland	Romania	2010	Fe	21.0311
Ireland	Russian Federation	2010	Fe	97.8741
Ireland	Serbia	2010	Fe	1.7976
Ireland	Singapore	2010	Fe	1.05495
Ireland	Slovakia	2010	Fe	0.850724
Ireland	Slovenia	2010	Fe	0.940236
Ireland	Spain	2010	Fe	2.62168
Ireland	Sweden	2010	Fe	0.718309
Ireland	Thailand	2010	Fe	0.838079
Ireland	Ukraine	2010	Fe	7.28639
Ireland	United Kingdom	2010	Fe	20.8311
Ireland	United States	2010	Fe	0.413704
Norway	Angola	2010	Fe	2.50697
Norway	Armenia	2010	Fe	0.405831
Norway	Australia	2010	Fe	0.0109604
Norway	Austria	2010	Fe	0.073586
Norway	Azerbaijan	2010	Fe	0.517131
Norway	Barbados	2010	Fe	0.000111091
Norway	Belarus	2010	Fe	31.2386
Norway	Belgium	2010	Fe	0.847925
Norway	Bosnia Herzegovina	2010	Fe	0.0732948
Norway	Brazil	2010	Fe	1.18457
Norway	British Virgin Islands	2010	Fe	3.07176
Norway	Bulgaria	2010	Fe	16.1761
Norway	Cameroon	2010	Fe	81.5006
Norway	Canada	2010	Fe	3.07842
Norway	Hong Kong, China	2010	Fe	1.05311
Norway	Macao, China	2010	Fe	0.000259734
Norway	the Chinese mainland	2010	Fe	677.592
Norway	Cote d'Ivoire	2010	Fe	2.71804
Norway	Croatia	2010	Fe	0.212347
Norway	Cyprus	2010	Fe	4.03134
Norway	Czech Republic	2010	Fe	0.732667
Norway	Denmark	2010	Fe	151.972
Norway	Egypt	2010	Fe	23.212
Norway	Estonia	2010	Fe	2.37151
Norway	Faroe Islands	2010	Fe	0.071364
Norway	Finland	2010	Fe	0.0161163
Norway	France	2010	Fe	6.45256
Norway	Gabon	2010	Fe	9.53009
Norway	Georgia	2010	Fe	5.05547
Norway	Germany	2010	Fe	48.4241
Norway	Ghana	2010	Fe	10.8757
Norway	Greece	2010	Fe	0.225258
Norway	Guatemala	2010	Fe	0.00292906
Norway	Hungary	2010	Fe	0.0403516
Norway	Iceland	2010	Fe	0.0466285
Norway	India	2010	Fe	0.000785725
Norway	Indonesia	2010	Fe	0.00426116
Norway	Ireland	2010	Fe	11.8503
Norway	Israel	2010	Fe	10.5392
Norway	Italy	2010	Fe	1.83491
Norway	Japan	2010	Fe	805.911
Norway	Jordan	2010	Fe	6.72363
Norway	Kazakhstan	2010	Fe	12.4276
Norway	Kenya	2010	Fe	0.000162025
Norway	Korea, Democratic People’s Republic	2010	Fe	0.206852
Norway	Korea, Republic	2010	Fe	126.432
Norway	Kuwait	2010	Fe	0.0850644
Norway	Kyrgyzstan	2010	Fe	0.668205
Norway	Latvia	2010	Fe	3.02201
Norway	Lebanon	2010	Fe	2.45796e-05
Norway	Lithuania	2010	Fe	12.8265
Norway	Luxembourg	2010	Fe	0.00896977
Norway	Malaysia	2010	Fe	0.704944
Norway	Malta	2010	Fe	3.80364e-05
Norway	Mexico	2010	Fe	0.1299
Norway	Moldova	2010	Fe	1.3412
Norway	Montenegro	2010	Fe	0.038367
Norway	Morocco	2010	Fe	0.0043344
Norway	Netherlands	2010	Fe	67.5323
Norway	Nigeria	2010	Fe	252.543
Norway	Other Asia, nes	2010	Fe	26.7666
Norway	Philippines	2010	Fe	0.24924
Norway	Poland	2010	Fe	73.4837
Norway	Portugal	2010	Fe	2.85724
Norway	Romania	2010	Fe	11.2782
Norway	Russian Federation	2010	Fe	163.286
Norway	Serbia	2010	Fe	0.338492
Norway	Singapore	2010	Fe	8.8719
Norway	Slovakia	2010	Fe	0.00150469
Norway	Slovenia	2010	Fe	0.0306952
Norway	South Africa	2010	Fe	0.702003
Norway	Spain	2010	Fe	1.97797
Norway	Sweden	2010	Fe	20.2601
Norway	Switzerland	2010	Fe	0.0467137
Norway	Thailand	2010	Fe	26.6089
Norway	Turkey	2010	Fe	287.938
Norway	Turkmenistan	2010	Fe	0.775696
Norway	Ukraine	2010	Fe	88.3534
Norway	United Arab Emirates	2010	Fe	0.0226054
Norway	United Kingdom	2010	Fe	85.589
Norway	United States	2010	Fe	44.6026
Norway	Uzbekistan	2010	Fe	0.504719
Norway	Vietnam	2010	Fe	6.58734
Russian Federation	Azerbaijan	2010	Fe	16.0191
Russian Federation	Belarus	2010	Fe	3.77175
Russian Federation	Canada	2010	Fe	0.730124
Russian Federation	Macao, China	2010	Fe	0.00220001
Russian Federation	the Chinese mainland	2010	Fe	28.3894
Russian Federation	Denmark	2010	Fe	0.919437
Russian Federation	France	2010	Fe	0.0317486
Russian Federation	Georgia	2010	Fe	0.00512074
Russian Federation	Germany	2010	Fe	0.34634
Russian Federation	Iceland	2010	Fe	0.122138
Russian Federation	Japan	2010	Fe	2.5443
Russian Federation	Kazakhstan	2010	Fe	0.233535
Russian Federation	Korea, Republic	2010	Fe	8.76848
Russian Federation	Kyrgyzstan	2010	Fe	0.579439
Russian Federation	Lithuania	2010	Fe	1.01745
Russian Federation	Luxembourg	2010	Fe	0.000497736
Russian Federation	Netherlands	2010	Fe	7.07295
Russian Federation	Nigeria	2010	Fe	67.8898
Russian Federation	Norway	2010	Fe	5.12704
Russian Federation	Other Asia, nes	2010	Fe	0.258749
Russian Federation	Poland	2010	Fe	3.36065
Russian Federation	Portugal	2010	Fe	2.62653
Russian Federation	Spain	2010	Fe	0.330474
Russian Federation	Sweden	2010	Fe	0.0768328
Russian Federation	Thailand	2010	Fe	1.22538
Russian Federation	Ukraine	2010	Fe	0.863239
Russian Federation	United Kingdom	2010	Fe	1.43972
Russian Federation	United States	2010	Fe	0.229556
Russian Federation	Uzbekistan	2010	Fe	0.0297453
Russian Federation	Vietnam	2010	Fe	0.00650095
United Kingdom	Angola	2010	Fe	1.9641
United Kingdom	Australia	2010	Fe	0.000371147
United Kingdom	Austria	2010	Fe	0.696576
United Kingdom	Bahrain	2010	Fe	0.000523396
United Kingdom	Barbados	2010	Fe	8.00757e-05
United Kingdom	Belarus	2010	Fe	39.0798
United Kingdom	Belgium	2010	Fe	0.33549
United Kingdom	Bulgaria	2010	Fe	10.2558
United Kingdom	Canada	2010	Fe	0.68063
United Kingdom	Hong Kong, China	2010	Fe	0.000130863
United Kingdom	the Chinese mainland	2010	Fe	16.2803
United Kingdom	Cyprus	2010	Fe	3.43188
United Kingdom	Czech Republic	2010	Fe	4.28089
United Kingdom	Denmark	2010	Fe	44.7991
United Kingdom	Dominica	2010	Fe	0.00731223
United Kingdom	Egypt	2010	Fe	11.2696
United Kingdom	Estonia	2010	Fe	0.457143
United Kingdom	Finland	2010	Fe	0.0620557
United Kingdom	France	2010	Fe	73.0502
United Kingdom	Germany	2010	Fe	29.4473
United Kingdom	Ghana	2010	Fe	3.10278
United Kingdom	Gibraltar	2010	Fe	0.00165349
United Kingdom	Greece	2010	Fe	2.40924
United Kingdom	Hungary	2010	Fe	5.12074e-07
United Kingdom	Iceland	2010	Fe	0.0272918
United Kingdom	Ireland	2010	Fe	8.79612
United Kingdom	Israel	2010	Fe	5.4439
United Kingdom	Italy	2010	Fe	0.656716
United Kingdom	Japan	2010	Fe	0.794043
United Kingdom	Jordan	2010	Fe	0.268949
United Kingdom	Kazakhstan	2010	Fe	12.5238
United Kingdom	Kenya	2010	Fe	0.000147477
United Kingdom	Korea, Republic	2010	Fe	6.86924
United Kingdom	Kuwait	2010	Fe	0.00110926
United Kingdom	Kyrgyzstan	2010	Fe	0.232502
United Kingdom	Latvia	2010	Fe	5.81024
United Kingdom	Lebanon	2010	Fe	2.56037e-06
United Kingdom	Lithuania	2010	Fe	14.7372
United Kingdom	Luxembourg	2010	Fe	0.227945
United Kingdom	Malaysia	2010	Fe	0.254428
United Kingdom	Malta	2010	Fe	0.000275799
United Kingdom	Mauritius	2010	Fe	3.645e-05
United Kingdom	Mexico	2010	Fe	0.0330343
United Kingdom	Moldova	2010	Fe	17.1551
United Kingdom	Netherlands	2010	Fe	160.707
United Kingdom	Netherlands Antilles	2010	Fe	0.000406608
United Kingdom	Nigeria	2010	Fe	62.9295
United Kingdom	North Macedonia	2010	Fe	0.775696
United Kingdom	Norway	2010	Fe	288.204
United Kingdom	Other Asia, nes	2010	Fe	6.74447
United Kingdom	Poland	2010	Fe	67.3023
United Kingdom	Portugal	2010	Fe	31.6364
United Kingdom	Qatar	2010	Fe	5.47297e-05
United Kingdom	Romania	2010	Fe	16.3206
United Kingdom	Russian Federation	2010	Fe	361.841
United Kingdom	Saudi Arabia	2010	Fe	0.00547271
United Kingdom	Serbia	2010	Fe	2.58688
United Kingdom	Singapore	2010	Fe	0.778136
United Kingdom	Slovakia	2010	Fe	0.599411
United Kingdom	Slovenia	2010	Fe	1.15187
United Kingdom	South Africa	2010	Fe	0.254428
United Kingdom	Spain	2010	Fe	4.34945
United Kingdom	Sweden	2010	Fe	7.45919
United Kingdom	Switzerland	2010	Fe	0.000991598
United Kingdom	Thailand	2010	Fe	1.27147
United Kingdom	Ukraine	2010	Fe	43.5402
United Kingdom	United Arab Emirates	2010	Fe	33.0143
United Kingdom	United States	2010	Fe	0.52325
Denmark	Australia	2010	Hg	0.000289893
Denmark	Austria	2010	Hg	0.00363448
Denmark	Belarus	2010	Hg	7.55689e-07
Denmark	Belgium	2010	Hg	0.0284016
Denmark	Bosnia Herzegovina	2010	Hg	6.69815e-07
Denmark	Bulgaria	2010	Hg	0.000802462
Denmark	Canada	2010	Hg	7.92776e-05
Denmark	Hong Kong, China	2010	Hg	0.0985179
Denmark	Macao, China	2010	Hg	0.000221794
Denmark	the Chinese mainland	2010	Hg	0.453598
Denmark	Croatia	2010	Hg	0.0010732
Denmark	Cyprus	2010	Hg	3.68118e-06
Denmark	Czech Republic	2010	Hg	0.000317545
Denmark	Estonia	2010	Hg	0.000115773
Denmark	Faroe Islands	2010	Hg	0.000103334
Denmark	Finland	2010	Hg	0.00235605
Denmark	France	2010	Hg	0.112967
Denmark	Germany	2010	Hg	0.763703
Denmark	Ghana	2010	Hg	0.000952599
Denmark	Greece	2010	Hg	0.0120144
Denmark	Greenland	2010	Hg	0.000115593
Denmark	Hungary	2010	Hg	0.000978514
Denmark	Iceland	2010	Hg	6.33924e-05
Denmark	Ireland	2010	Hg	6.26501e-05
Denmark	Italy	2010	Hg	0.0278452
Denmark	Japan	2010	Hg	0.111985
Denmark	Kazakhstan	2010	Hg	4.46223e-05
Denmark	Korea, Democratic People’s Republic	2010	Hg	0.000914495
Denmark	Korea, Republic	2010	Hg	0.000527035
Denmark	Kuwait	2010	Hg	6.5264e-07
Denmark	Latvia	2010	Hg	0.000197616
Denmark	Lithuania	2010	Hg	0.00588017
Denmark	Luxembourg	2010	Hg	0.00131364
Denmark	Malaysia	2010	Hg	0.0299173
Denmark	Malta	2010	Hg	4.40328e-05
Denmark	Moldova	2010	Hg	0.00123471
Denmark	Montenegro	2010	Hg	1.78617e-06
Denmark	Morocco	2010	Hg	2.30142e-06
Denmark	Netherlands	2010	Hg	0.0778813
Denmark	Norway	2010	Hg	0.290677
Denmark	Other Asia, nes	2010	Hg	0.181824
Denmark	Other Europe, nes	2010	Hg	1.54573e-05
Denmark	Panama	2010	Hg	0.000329397
Denmark	Poland	2010	Hg	0.238082
Denmark	Portugal	2010	Hg	0.0249262
Denmark	Romania	2010	Hg	0.0043351
Denmark	Russian Federation	2010	Hg	0.00673208
Denmark	Serbia	2010	Hg	0.000117969
Denmark	Singapore	2010	Hg	0.00012198
Denmark	Slovakia	2010	Hg	0.000140229
Denmark	Slovenia	2010	Hg	0.00742153
Denmark	Spain	2010	Hg	0.0590701
Denmark	Sweden	2010	Hg	0.17203
Denmark	Switzerland	2010	Hg	0.00199416
Denmark	Thailand	2010	Hg	0.0242099
Denmark	Ukraine	2010	Hg	0.000155126
Denmark	United Arab Emirates	2010	Hg	2.1828e-05
Denmark	United Kingdom	2010	Hg	0.356763
Denmark	United States	2010	Hg	0.0117739
Denmark	Vietnam	2010	Hg	0.038678
Faroe Islands	Bulgaria	2010	Hg	0.00930156
Faroe Islands	the Chinese mainland	2010	Hg	0.00982216
Faroe Islands	Czech Republic	2010	Hg	1.97638e-06
Faroe Islands	Denmark	2010	Hg	0.358901
Faroe Islands	France	2010	Hg	0.0134044
Faroe Islands	Germany	2010	Hg	0.131286
Faroe Islands	Iceland	2010	Hg	0.00108433
Faroe Islands	Ireland	2010	Hg	0.000118585
Faroe Islands	Kazakhstan	2010	Hg	0.00375004
Faroe Islands	Latvia	2010	Hg	0.000274348
Faroe Islands	Lithuania	2010	Hg	0.0178632
Faroe Islands	Luxembourg	2010	Hg	1.3557e-05
Faroe Islands	Moldova	2010	Hg	0.0118341
Faroe Islands	Netherlands	2010	Hg	0.0725248
Faroe Islands	Norway	2010	Hg	0.381348
Faroe Islands	Other Asia, nes	2010	Hg	0.00488114
Faroe Islands	Poland	2010	Hg	0.11106
Faroe Islands	Romania	2010	Hg	0.0144633
Faroe Islands	Russian Federation	2010	Hg	0.0807589
Faroe Islands	Slovenia	2010	Hg	0.00924554
Faroe Islands	Spain	2010	Hg	0.00133592
Faroe Islands	Sweden	2010	Hg	0.00156226
Faroe Islands	Switzerland	2010	Hg	6.8699e-07
Faroe Islands	Ukraine	2010	Hg	0.00552141
Faroe Islands	United Kingdom	2010	Hg	0.179946
Iceland	Austria	2010	Hg	0.00223477
Iceland	Azerbaijan	2010	Hg	0.00888291
Iceland	Belarus	2010	Hg	0.0460671
Iceland	Belgium	2010	Hg	0.00341323
Iceland	Benin	2010	Hg	0.00201307
Iceland	Brazil	2010	Hg	0.000362731
Iceland	British Virgin Islands	2010	Hg	0.00202195
Iceland	Bulgaria	2010	Hg	0.00616012
Iceland	Canada	2010	Hg	0.0052121
Iceland	Hong Kong, China	2010	Hg	0.0157591
Iceland	the Chinese mainland	2010	Hg	0.0692915
Iceland	Czech Republic	2010	Hg	2.10814e-06
Iceland	Denmark	2010	Hg	0.0211452
Iceland	Egypt	2010	Hg	0.0250457
Iceland	Faroe Islands	2010	Hg	0.00192866
Iceland	Finland	2010	Hg	1.03048e-07
Iceland	France	2010	Hg	0.00486415
Iceland	Georgia	2010	Hg	0.00706173
Iceland	Germany	2010	Hg	0.00716311
Iceland	Ghana	2010	Hg	0.000975461
Iceland	Greece	2010	Hg	0.000432861
Iceland	Greenland	2010	Hg	0.00221184
Iceland	Ireland	2010	Hg	0.000204924
Iceland	Israel	2010	Hg	0.00119411
Iceland	Japan	2010	Hg	0.259191
Iceland	Kazakhstan	2010	Hg	0.0190786
Iceland	Korea, Republic	2010	Hg	0.0118196
Iceland	Kyrgyzstan	2010	Hg	0.000743484
Iceland	Latvia	2010	Hg	0.00302896
Iceland	Lithuania	2010	Hg	0.104227
Iceland	Luxembourg	2010	Hg	6.23954e-05
Iceland	Malaysia	2010	Hg	0.0707009
Iceland	Moldova	2010	Hg	0.011459
Iceland	Netherlands	2010	Hg	0.0251494
Iceland	New Zealand	2010	Hg	0.0162837
Iceland	Nigeria	2010	Hg	0.14931
Iceland	North Macedonia	2010	Hg	9.14495e-05
Iceland	Norway	2010	Hg	0.000415857
Iceland	Other Asia, nes	2010	Hg	0.0837399
Iceland	Poland	2010	Hg	0.0214831
Iceland	Portugal	2010	Hg	0.0200583
Iceland	Romania	2010	Hg	0.0311905
Iceland	Russian Federation	2010	Hg	1.33781
Iceland	Slovakia	2010	Hg	0.000394413
Iceland	Slovenia	2010	Hg	0.00805099
Iceland	Spain	2010	Hg	0.0342444
Iceland	Sweden	2010	Hg	0.000174568
Iceland	Switzerland	2010	Hg	0.00010519
Iceland	Thailand	2010	Hg	0.00402271
Iceland	Turkey	2010	Hg	0.00634295
Iceland	Ukraine	2010	Hg	0.0298
Iceland	United Kingdom	2010	Hg	0.241352
Iceland	United States	2010	Hg	0.00609794
Iceland	Vietnam	2010	Hg	0.00191388
Ireland	Areas, nes	2010	Hg	0.0271477
Ireland	Austria	2010	Hg	0.0050676
Ireland	Belarus	2010	Hg	0.00185851
Ireland	Belgium	2010	Hg	0.00140043
Ireland	Bulgaria	2010	Hg	0.00644318
Ireland	Cameroon	2010	Hg	0.0788629
Ireland	Canada	2010	Hg	1.31759e-07
Ireland	Hong Kong, China	2010	Hg	0.00500114
Ireland	the Chinese mainland	2010	Hg	0.0253328
Ireland	Cote d'Ivoire	2010	Hg	0.00857339
Ireland	Czech Republic	2010	Hg	0.0322101
Ireland	Denmark	2010	Hg	0.0846284
Ireland	Egypt	2010	Hg	0.0367116
Ireland	Estonia	2010	Hg	0.000152416
Ireland	Finland	2010	Hg	0.0014449
Ireland	France	2010	Hg	0.116641
Ireland	Gabon	2010	Hg	0.00247028
Ireland	Georgia	2010	Hg	1.13931e-05
Ireland	Germany	2010	Hg	0.0903985
Ireland	Ghana	2010	Hg	0.0186407
Ireland	Greece	2010	Hg	0.0156525
Ireland	Ireland	2010	Hg	0.00334913
Ireland	Italy	2010	Hg	0.000266592
Ireland	Jamaica	2010	Hg	0.00287118
Ireland	Japan	2010	Hg	0.0165334
Ireland	Jordan	2010	Hg	0.00586801
Ireland	Korea, Republic	2010	Hg	0.00686609
Ireland	Latvia	2010	Hg	0.00228624
Ireland	Lithuania	2010	Hg	0.00152416
Ireland	Luxembourg	2010	Hg	0.000762079
Ireland	Malaysia	2010	Hg	0.000133364
Ireland	Malta	2010	Hg	1.69097e-05
Ireland	Moldova	2010	Hg	0.00145557
Ireland	Netherlands	2010	Hg	0.0216017
Ireland	Nigeria	2010	Hg	0.0667231
Ireland	North Macedonia	2010	Hg	0.000247676
Ireland	Norway	2010	Hg	0.20107
Ireland	Other Asia, nes	2010	Hg	0.00186709
Ireland	Poland	2010	Hg	0.112039
Ireland	Portugal	2010	Hg	2.06478e-05
Ireland	Romania	2010	Hg	0.0774822
Ireland	Russian Federation	2010	Hg	0.360585
Ireland	Serbia	2010	Hg	0.00662266
Ireland	Singapore	2010	Hg	0.0038866
Ireland	Slovakia	2010	Hg	0.00313421
Ireland	Slovenia	2010	Hg	0.00346399
Ireland	Spain	2010	Hg	0.0104916
Ireland	Sweden	2010	Hg	0.00265371
Ireland	Thailand	2010	Hg	0.00350694
Ireland	Ukraine	2010	Hg	0.0268443
Ireland	United Kingdom	2010	Hg	0.0980981
Ireland	United States	2010	Hg	0.00152416
Norway	Angola	2010	Hg	0.00923609
Norway	Armenia	2010	Hg	0.00149515
Norway	Australia	2010	Hg	0.000367608
Norway	Austria	2010	Hg	0.000571514
Norway	Azerbaijan	2010	Hg	0.0019052
Norway	Barbados	2010	Hg	3.72593e-06
Norway	Belarus	2010	Hg	0.117239
Norway	Belgium	2010	Hg	0.0144012
Norway	Bosnia Herzegovina	2010	Hg	0.000270199
Norway	Brazil	2010	Hg	0.00490527
Norway	British Virgin Islands	2010	Hg	0.0113169
Norway	Bulgaria	2010	Hg	0.059599
Norway	Cameroon	2010	Hg	0.300262
Norway	Canada	2010	Hg	0.0297145
Norway	Hong Kong, China	2010	Hg	0.0254772
Norway	Macao, China	2010	Hg	3.68925e-05
Norway	the Chinese mainland	2010	Hg	3.25557
Norway	Cote d'Ivoire	2010	Hg	0.0100137
Norway	Croatia	2010	Hg	0.000808868
Norway	Cyprus	2010	Hg	0.0148522
Norway	Czech Republic	2010	Hg	0.00273872
Norway	Denmark	2010	Hg	0.845244
Norway	Egypt	2010	Hg	0.0855171
Norway	Estonia	2010	Hg	0.00978209
Norway	Faroe Islands	2010	Hg	0.000262917
Norway	Finland	2010	Hg	0.000410143
Norway	France	2010	Hg	0.117417
Norway	Gabon	2010	Hg	0.035242
Norway	Georgia	2010	Hg	0.0186252
Norway	Germany	2010	Hg	0.257092
Norway	Ghana	2010	Hg	0.0400679
Norway	Greece	2010	Hg	0.000834206
Norway	Guatemala	2010	Hg	9.82396e-05
Norway	Hungary	2010	Hg	0.000150801
Norway	Iceland	2010	Hg	0.00155893
Norway	India	2010	Hg	3.07906e-06
Norway	Indonesia	2010	Hg	1.56988e-05
Norway	Ireland	2010	Hg	0.0414657
Norway	Israel	2010	Hg	0.0484178
Norway	Italy	2010	Hg	0.00773632
Norway	Japan	2010	Hg	2.99248
Norway	Jordan	2010	Hg	0.0248027
Norway	Kazakhstan	2010	Hg	0.0462775
Norway	Kenya	2010	Hg	2.30139e-05
Norway	Korea, Democratic People’s Republic	2010	Hg	0.000762079
Norway	Korea, Republic	2010	Hg	0.46868
Norway	Kuwait	2010	Hg	0.000356813
Norway	Kyrgyzstan	2010	Hg	0.00246178
Norway	Latvia	2010	Hg	0.0169443
Norway	Lebanon	2010	Hg	8.24388e-07
Norway	Lithuania	2010	Hg	0.0782697
Norway	Luxembourg	2010	Hg	0.000295468
Norway	Malaysia	2010	Hg	0.00327241
Norway	Malta	2010	Hg	5.40267e-06
Norway	Mexico	2010	Hg	0.00052769
Norway	Moldova	2010	Hg	0.00494121
Norway	Montenegro	2010	Hg	0.000144317
Norway	Morocco	2010	Hg	2.13212e-05
Norway	Netherlands	2010	Hg	0.344573
Norway	Nigeria	2010	Hg	0.930414
Norway	Other Asia, nes	2010	Hg	0.102367
Norway	Philippines	2010	Hg	0.000924342
Norway	Poland	2010	Hg	0.441682
Norway	Portugal	2010	Hg	0.0316111
Norway	Romania	2010	Hg	0.0418599
Norway	Russian Federation	2010	Hg	0.655723
Norway	Serbia	2010	Hg	0.00129348
Norway	Singapore	2010	Hg	0.0334518
Norway	Slovakia	2010	Hg	5.89651e-06
Norway	Slovenia	2010	Hg	0.000151488
Norway	South Africa	2010	Hg	0.00263554
Norway	Spain	2010	Hg	0.0294759
Norway	Sweden	2010	Hg	0.269414
Norway	Switzerland	2010	Hg	0.000924796
Norway	Thailand	2010	Hg	0.0985568
Norway	Turkey	2010	Hg	1.06119
Norway	Turkmenistan	2010	Hg	0.0028578
Norway	Ukraine	2010	Hg	0.334772
Norway	United Arab Emirates	2010	Hg	0.00133837
Norway	United Kingdom	2010	Hg	0.551718
Norway	United States	2010	Hg	0.238815
Norway	Uzbekistan	2010	Hg	0.00185947
Norway	Vietnam	2010	Hg	0.0417448
Russian Federation	Azerbaijan	2010	Hg	0.0590171
Russian Federation	Belarus	2010	Hg	0.0175544
Russian Federation	Canada	2010	Hg	0.0244668
Russian Federation	Macao, China	2010	Hg	0.000312488
Russian Federation	the Chinese mainland	2010	Hg	0.958422
Russian Federation	Denmark	2010	Hg	0.0418851
Russian Federation	France	2010	Hg	0.00106483
Russian Federation	Georgia	2010	Hg	0.000171747
Russian Federation	Germany	2010	Hg	0.0130237
Russian Federation	Iceland	2010	Hg	0.00410546
Russian Federation	Japan	2010	Hg	0.252866
Russian Federation	Kazakhstan	2010	Hg	0.00115285
Russian Federation	Korea, Republic	2010	Hg	0.455771
Russian Federation	Kyrgyzstan	2010	Hg	0.00205945
Russian Federation	Lithuania	2010	Hg	0.0341185
Russian Federation	Luxembourg	2010	Hg	1.66939e-05
Russian Federation	Netherlands	2010	Hg	0.238087
Russian Federation	Nigeria	2010	Hg	0.250118
Russian Federation	Norway	2010	Hg	0.172225
Russian Federation	Other Asia, nes	2010	Hg	0.0221206
Russian Federation	Poland	2010	Hg	0.112219
Russian Federation	Portugal	2010	Hg	0.0880926
Russian Federation	Spain	2010	Hg	0.0116912
Russian Federation	Sweden	2010	Hg	0.00257082
Russian Federation	Thailand	2010	Hg	0.0262191
Russian Federation	Ukraine	2010	Hg	0.00333867
Russian Federation	United Kingdom	2010	Hg	0.0481177
Russian Federation	United States	2010	Hg	0.00774794
Russian Federation	Uzbekistan	2010	Hg	0.000109587
Russian Federation	Vietnam	2010	Hg	0.000214899
United Kingdom	Angola	2010	Hg	0.00723609
United Kingdom	Australia	2010	Hg	1.23801e-05
United Kingdom	Austria	2010	Hg	0.00263039
United Kingdom	Bahrain	2010	Hg	7.07134e-05
United Kingdom	Barbados	2010	Hg	9.1885e-06
United Kingdom	Belarus	2010	Hg	0.143977
United Kingdom	Belgium	2010	Hg	0.00177853
United Kingdom	Bulgaria	2010	Hg	0.0377841
United Kingdom	Canada	2010	Hg	0.00251954
United Kingdom	Hong Kong, China	2010	Hg	4.32588e-06
United Kingdom	the Chinese mainland	2010	Hg	0.100974
United Kingdom	Cyprus	2010	Hg	0.0126552
United Kingdom	Czech Republic	2010	Hg	0.015783
United Kingdom	Denmark	2010	Hg	0.193521
United Kingdom	Dominica	2010	Hg	2.69395e-05
United Kingdom	Egypt	2010	Hg	0.0415192
United Kingdom	Estonia	2010	Hg	0.00168419
United Kingdom	Finland	2010	Hg	0.000228624
United Kingdom	France	2010	Hg	0.329242
United Kingdom	Germany	2010	Hg	0.151323
United Kingdom	Ghana	2010	Hg	0.0114312
United Kingdom	Gibraltar	2010	Hg	5.54573e-05
United Kingdom	Greece	2010	Hg	0.00924837
United Kingdom	Hungary	2010	Hg	1.71747e-08
United Kingdom	Iceland	2010	Hg	0.000910695
United Kingdom	Ireland	2010	Hg	0.046007
United Kingdom	Israel	2010	Hg	0.0200563
United Kingdom	Italy	2010	Hg	0.00260799
United Kingdom	Japan	2010	Hg	0.00566118
United Kingdom	Jordan	2010	Hg	0.000990855
United Kingdom	Kazakhstan	2010	Hg	0.0461399
United Kingdom	Kenya	2010	Hg	4.94633e-06
United Kingdom	Korea, Republic	2010	Hg	0.0253075
United Kingdom	Kuwait	2010	Hg	4.34691e-06
United Kingdom	Kyrgyzstan	2010	Hg	0.000856577
United Kingdom	Latvia	2010	Hg	0.0214059
United Kingdom	Lebanon	2010	Hg	8.58737e-08
United Kingdom	Lithuania	2010	Hg	0.0543061
United Kingdom	Luxembourg	2010	Hg	0.000855309
United Kingdom	Malaysia	2010	Hg	0.000937357
United Kingdom	Malta	2010	Hg	2.81787e-05
United Kingdom	Mauritius	2010	Hg	1.25855e-07
United Kingdom	Mexico	2010	Hg	0.000121704
United Kingdom	Moldova	2010	Hg	0.0632023
United Kingdom	Netherlands	2010	Hg	0.599827
United Kingdom	Netherlands Antilles	2010	Hg	5.77543e-05
United Kingdom	Nigeria	2010	Hg	0.231843
United Kingdom	North Macedonia	2010	Hg	0.0028578
United Kingdom	Norway	2010	Hg	1.09838
United Kingdom	Other Asia, nes	2010	Hg	0.0248478
United Kingdom	Poland	2010	Hg	0.247954
United Kingdom	Portugal	2010	Hg	0.259142
United Kingdom	Qatar	2010	Hg	7.77377e-06
United Kingdom	Romania	2010	Hg	0.0611524
United Kingdom	Russian Federation	2010	Hg	1.33308
United Kingdom	Saudi Arabia	2010	Hg	1.88963e-05
United Kingdom	Serbia	2010	Hg	0.00953052
United Kingdom	Singapore	2010	Hg	0.00331027
United Kingdom	Slovakia	2010	Hg	0.00218183
United Kingdom	Slovenia	2010	Hg	0.00428499
United Kingdom	South Africa	2010	Hg	0.000937357
United Kingdom	Spain	2010	Hg	0.0371499
United Kingdom	Sweden	2010	Hg	0.0456728
United Kingdom	Switzerland	2010	Hg	2.56836e-05
United Kingdom	Thailand	2010	Hg	0.00468433
United Kingdom	Ukraine	2010	Hg	0.160412
United Kingdom	United Arab Emirates	2010	Hg	0.12165
United Kingdom	United States	2010	Hg	0.00266772
Denmark	Australia	2010	I	0.00707574
Denmark	Austria	2010	I	0.0127761
Denmark	Belarus	2010	I	1.8445e-05
Denmark	Belgium	2010	I	0.440468
Denmark	Bosnia Herzegovina	2010	I	1.6349e-05
Denmark	Bulgaria	2010	I	0.00746478
Denmark	Canada	2010	I	0.000367754
Denmark	Hong Kong, China	2010	I	0.0574555
Denmark	Macao, China	2010	I	0.00012935
Denmark	the Chinese mainland	2010	I	1.94183
Denmark	Croatia	2010	I	0.00449566
Denmark	Cyprus	2010	I	4.16125e-05
Denmark	Czech Republic	2010	I	0.00210048
Denmark	Estonia	2010	I	0.00120227
Denmark	Faroe Islands	2010	I	0.00138217
Denmark	Finland	2010	I	0.0112212
Denmark	France	2010	I	2.71766
Denmark	Germany	2010	I	3.23825
Denmark	Ghana	2010	I	0.00475386
Denmark	Greece	2010	I	0.0641699
Denmark	Greenland	2010	I	0.000169624
Denmark	Hungary	2010	I	0.00785209
Denmark	Iceland	2010	I	0.00100287
Denmark	Ireland	2010	I	0.00031242
Denmark	Italy	2010	I	0.493533
Denmark	Japan	2010	I	0.124169
Denmark	Kazakhstan	2010	I	2.60237e-05
Denmark	Korea, Democratic People’s Republic	2010	I	0.00456371
Denmark	Korea, Republic	2010	I	0.000307366
Denmark	Kuwait	2010	I	1.59297e-05
Denmark	Latvia	2010	I	0.000983444
Denmark	Lithuania	2010	I	0.0905464
Denmark	Luxembourg	2010	I	0.0453953
Denmark	Malaysia	2010	I	0.147732
Denmark	Malta	2010	I	5.17919e-05
Denmark	Moldova	2010	I	0.00616173
Denmark	Montenegro	2010	I	4.35972e-05
Denmark	Morocco	2010	I	5.61733e-05
Denmark	Netherlands	2010	I	1.33469
Denmark	Norway	2010	I	1.51434
Denmark	Other Asia, nes	2010	I	0.121659
Denmark	Other Europe, nes	2010	I	0.000377284
Denmark	Panama	2010	I	0.000192104
Denmark	Poland	2010	I	3.93585
Denmark	Portugal	2010	I	0.536251
Denmark	Romania	2010	I	0.02164
Denmark	Russian Federation	2010	I	0.00392614
Denmark	Serbia	2010	I	0.00107608
Denmark	Singapore	2010	I	0.000193099
Denmark	Slovakia	2010	I	0.00115211
Denmark	Slovenia	2010	I	0.0372348
Denmark	Spain	2010	I	1.08537
Denmark	Sweden	2010	I	1.64054
Denmark	Switzerland	2010	I	0.0246325
Denmark	Thailand	2010	I	0.0882745
Denmark	Ukraine	2010	I	0.00159558
Denmark	United Arab Emirates	2010	I	1.27301e-05
Denmark	United Kingdom	2010	I	4.22288
Denmark	United States	2010	I	0.0394952
Denmark	Vietnam	2010	I	0.0471387
Faroe Islands	Bulgaria	2010	I	0.0464186
Faroe Islands	the Chinese mainland	2010	I	0.154995
Faroe Islands	Czech Republic	2010	I	1.15262e-06
Faroe Islands	Denmark	2010	I	1.7905
Faroe Islands	France	2010	I	0.158972
Faroe Islands	Germany	2010	I	0.61379
Faroe Islands	Iceland	2010	I	0.00063238
Faroe Islands	Ireland	2010	I	0.0035054
Faroe Islands	Kazakhstan	2010	I	0.0187142
Faroe Islands	Latvia	2010	I	0.00136911
Faroe Islands	Lithuania	2010	I	0.0891448
Faroe Islands	Luxembourg	2010	I	0.000315206
Faroe Islands	Moldova	2010	I	0.0590569
Faroe Islands	Netherlands	2010	I	0.360647
Faroe Islands	Norway	2010	I	1.54065
Faroe Islands	Other Asia, nes	2010	I	0.00721292
Faroe Islands	Poland	2010	I	0.549357
Faroe Islands	Romania	2010	I	0.0721779
Faroe Islands	Russian Federation	2010	I	0.403021
Faroe Islands	Slovenia	2010	I	0.0461391
Faroe Islands	Spain	2010	I	0.00940927
Faroe Islands	Sweden	2010	I	0.00779634
Faroe Islands	Switzerland	2010	I	1.67682e-05
Faroe Islands	Ukraine	2010	I	0.0275542
Faroe Islands	United Kingdom	2010	I	4.6716
Iceland	Austria	2010	I	0.00165187
Iceland	Azerbaijan	2010	I	0.0443294
Iceland	Belarus	2010	I	0.243097
Iceland	Belgium	2010	I	0.0781784
Iceland	Benin	2010	I	0.0100461
Iceland	Brazil	2010	I	0.00885359
Iceland	British Virgin Islands	2010	I	0.0100904
Iceland	Bulgaria	2010	I	0.0323033
Iceland	Canada	2010	I	0.116425
Iceland	Hong Kong, China	2010	I	0.00934364
Iceland	the Chinese mainland	2010	I	0.140733
Iceland	Czech Republic	2010	I	1.22946e-06
Iceland	Denmark	2010	I	0.107527
Iceland	Egypt	2010	I	0.124989
Iceland	Faroe Islands	2010	I	0.0531376
Iceland	Finland	2010	I	2.51522e-06
Iceland	France	2010	I	0.0891531
Iceland	Georgia	2010	I	0.035241
Iceland	Germany	2010	I	0.0161342
Iceland	Ghana	2010	I	0.00486796
Iceland	Greece	2010	I	0.00216016
Iceland	Greenland	2010	I	0.054387
Iceland	Ireland	2010	I	0.000558596
Iceland	Israel	2010	I	0.00301614
Iceland	Japan	2010	I	0.157642
Iceland	Kazakhstan	2010	I	0.09521
Iceland	Korea, Republic	2010	I	0.0589845
[truncated: 34,772 more rows]

## Sheet: Table S4c.
Table S4c. Accumulative trade of nutrient and contaminant masses between 2010 and 2020.
[truncated: 5,281 more rows]

[truncated: 11 more sheets: Table S4d., Table S4e., Table S5., Table S6a., Table S6b., Table S7., Table S8., Table S9a., Table S9b., Table S9c., Table S10.]
